# Supplementary material for: Seeing structural evolution of organic molecular nano-crystallites using 4D scanning confocal electron diffraction (4D-SCED)
Source: Nat Commun. 2022 May 25;13:2911. doi: 10.1038/s41467-022-30413-5 (PMC9132979; doi:10.1038/s41467-022-30413-5)
Supplement: Supplementary file 3 — Source Data and Code [file 41467_2022_30413_MOESM3_ESM.zip]

Archive with 21 entries (17 files):
- code/
- code/dm-scripts/
- code/dm-scripts/1-VtApt 4DSTEM datasets.s
- code/dm-scripts/2-OrientationMap.s
- code/dm-scripts/3-Complex_to_HSL.s
- code/dm-scripts/5-Sum sorted diffraction pattern.s
- code/dm-scripts/6-Weighted mask.s
- code/dm-scripts/Construct 4D STEM datasets from 3D.s
- code/dm-scripts/Ellipse Undistortion.s
- code/dm-scripts/TIAser64_reader_Valid.s
- code/dm-scripts/To_Plug-In/
- code/dm-scripts/To_Plug-In/CMD_import_hdf5.s
- code/dm-scripts/To_Plug-In/hdf5_GMS2X_amd64.dll
- code/dm-scripts/To_Plug-In/hdf5_GMS2X_x86.dll
- code/dm-scripts/To_Plug-In/hdf5_plugin.pdf
- code/dm-scripts/To_Plug-In/README.txt
- code/dm-scripts/Velox Import EDX SI.s
- code/dm-scripts/Velox_BatchSave_IMGs.s
- code/dm-scripts/Velox_Get_IMGs.s
- code/Jupyter Notbook/
- code/Jupyter Notbook/color-maps.ipynb
