# Supplementary material for: Seeing structural evolution of organic molecular nano-crystallites using 4D scanning confocal electron diffraction (4D-SCED)
Source: Nat Commun. 2022 May 25;13:2911. doi: 10.1038/s41467-022-30413-5 (PMC9132979; doi:10.1038/s41467-022-30413-5)
Supplement: Supplementary file 3 — Source Data and Code [file 41467_2022_30413_MOESM3_ESM.zip › code/dm-scripts/1-VtApt 4DSTEM datasets.s]

// $BACKGROUND$

/* Apply virtual apertures to 4DSTEM dataset
Apertures can be round shape and sector shape

Ver. 0.1
Mingjian Wu
2018-05-14
*/


// ======================== Some useful functions =======================

Image Cvt2Dimg(Image in, number SliceNum){
	if (in.ImageGetNumDimensions()==2){
		return in
	}else if(in.ImageGetNumDimensions()==3) {
		number sx = in.ImageGetDimensionSize(0)
		number sy = in.ImageGetDimensionSize(1)
		Image out
		out = in.slice2(0,0,0,0,sx,1,1,sy,1)
		out.setname(in.getname())
		out.ImageCopyCalibrationFrom(in)
		Return out
	}
}

image AnyBin(image img, number scale){  
//resize the input image by a factor
	if ( img.ImageGetNumDimensions()>2 ){
		//Number SliceNum
		//If (!GetNumber("Dimension > 2, choose slice number:", 0, SliceNum)) exit(0)
		img.Cvt2Dimg(0)
	}
	if ( img.ImageGetNumDimensions()<2 ) exit(0)
	if (scale<=0) exit(0)
	
	number width, height
	image dst := ImageClone(img)

	img.GetSize( width, height )
	dst.ImageResize(2, width*scale, height*scale )

	dst.SetName(GetName(dst) + " (" + scale +" bilinear)")
	dst = img.warp(icol/scale, irow/scale )
	//dst = img [ icol/scale, irow/scale ]
	return dst
}

void CopyCalibrAndTags(image &out, image in)
{
	out.ImageGetTagGroup().TagGroupCopyTagsFrom(ImageGetTagGroup(in))
	out.ImageCopyCalibrationFrom(in)
}

Image Apertures(image STEM4D, complexnumber imgC, \
			number R, number Rapt, number NrSect){
	// Return a stack of (number NrSect) images of ROUND apertures	
    Number ScanX = STEM4D.ImageGetDimensionSize(0)
    Number ScanY = STEM4D.ImageGetDimensionSize(1)
    Number DiffX = STEM4D.ImageGetDimensionSize(2)
    Number DiffY = STEM4D.ImageGetDimensionSize(3)			
	Image stack := RealImage("Mask(stack)",4, DiffX,DiffY,NrSect)
	for (number i=0; i<NrSect; i++){
		number ph = (i*360/NrSect-180)/180*pi()
		image mask := realimage("VirtIMG",4, DiffX, DiffY)
		ComplexNumber Loc = complex(R, ph).rect()
		mask = tert(distance(icol-imgC.real()-Loc.real(), \
				imgC.imaginary()-Loc.imaginary()-irow)<Rapt, 1,0)
		stack.slice2(0,0,i,  0,DiffX,1, 1,DiffY,1) = mask
		//mask.showimage
	}
	return stack		
}

Image SectApertures(image STEM4D, complexnumber imgC, \
				number R_in, number R_out, number NrSect){
	// Return a stack of (number NrSect) images of SECTOR apertures	
    Number ScanX = STEM4D.ImageGetDimensionSize(0)
    Number ScanY = STEM4D.ImageGetDimensionSize(1)
    Number DiffX = STEM4D.ImageGetDimensionSize(2)
    Number DiffY = STEM4D.ImageGetDimensionSize(3)
    Image stack := RealImage("Mask(stack)",4, DiffX,DiffY,NrSect)
	if (NrSect<2){
		image mask = realimage("VirtIMG",4, DiffX, DiffY)
		mask = tert(distance(icol-imgC.real(), imgC.imaginary()-irow)<r_in, 0,1)
		mask = tert(distance(icol-imgC.real(), imgC.imaginary()-irow)>r_out, 0,mask)
		stack.slice2(0,0,0,  0,DiffX,1, 1,DiffY,1) = mask
	}
	else{
	for (number i=0; i<NrSect; i++){
		number min = (i*360/NrSect-180)/180*pi()
		number max = ((i+1)*360/NrSect -180)/180*pi()
		//result("Angle min. = "+min+",\t angle max. = "+max+"\n")
		//image mask = SingleSect(DiffX,DiffY, imgC, R_in,R_out, min, max)
		image mask = realimage("VirtIMG",4, DiffX, DiffY)
		mask = tert(distance(icol-imgC.real(), imgC.imaginary()-irow)<r_in, 0,1)
		mask = tert(distance(icol-imgC.real(), imgC.imaginary()-irow)>r_out, 0,mask)
		mask = tert(complex(icol-imgC.real(), imgC.imaginary()-irow).phase()>min, mask,0)
		mask = tert(complex(icol-imgC.real(), imgC.imaginary()-irow).phase()<max, mask,0)
		stack.slice2(0,0,i,  0,DiffX,1, 1,DiffY,1) = mask
		//SingleSect(DiffX,DiffY, imgC, R_in,R_out, min, max)
	}
	}
	return stack
}

//debug
/*
Image stack, sector
Stack = Apertures(B, complex(128,128), 100, 8, 36)
stack.showimage()
sector = SectApertures(B, complex(128,128), 40, 50, 36)
sector.showimage()
*/

void GetNonZeroArea( image src, number &t, number &l, number &b, number &r )
{
    image work = !!src  // Make a binary image which is 0 only where src==0
    number d
    max(work,d,t)       // get "first" non-zero pixel coordinate, this is y = dist from TOP
    rotateRight(work)   // rotate image right
    max(work,d,l)       // get "first" non-zero pixel coordinate, this is y = dist from LEFT
    rotateRight(work)   // rotate image right
    max(work,d,b)       // get "first" non-zero pixel coordinate, this is y = dist from BOTTOM 
    b = work.ImageGetDimensionSize(1) - b   // Opposite side!
    rotateRight(work)   // rotate image right
    max(work,d,r)       // get "first" non-zero pixel coordinate
    r = work.ImageGetDimensionSize(1) - r   // Opposite side!
}

image MaskMap(image STEM4D, image mask )
{
    Number ScanX = STEM4D.ImageGetDimensionSize(0)
    Number ScanY = STEM4D.ImageGetDimensionSize(1)
    Number Dx = STEM4D.ImageGetDimensionSize(2)
    Number Dy = STEM4D.ImageGetDimensionSize(3)
    Image out := RealImage("Test1",4,ScanX,ScanY)
    Number t,l,b,r
    GetNonZeroArea(mask,t,l,b,r)
    Number w = r - l
    Number h = b - t
    image subMask := mask.slice2(l,t,0, 0,w,1, 1,h,1 )

    for (number i=0; i<ScanX; i++)
        for (number j=0; j<ScanY; j++)
            out.setpixel(i,j, sum(STEM4D.SliceN(4,2,i,j,l,t,2,w,1,3,h,1)*subMask))

    return out
}


//Image sector = SectApertures(B, complex(128,128), 40, 50, 36)
//sector.showimage()
//image IMG = MaskMap(b,g)
//img.showimage()

Image SectIMG(image STEM4D, complexnumber CenterDiff, number Rin, number Rout, number NrSect){
    Number ScanX = STEM4D.ImageGetDimensionSize(0)
    Number ScanY = STEM4D.ImageGetDimensionSize(1)
    Number DiffX = STEM4D.ImageGetDimensionSize(2)
    Number DiffY = STEM4D.ImageGetDimensionSize(3)	
	Image IMGstack := RealImage("IMG(stack)",4, ScanX, ScanY, NrSect)
	Image SectApt = SectApertures(STEM4D, CenterDiff, Rin, Rout, NrSect)
	SectApt.SetName("Aperture(s) R="+Rin+"-"+Rout+" NrSect="+NrSect)
	SectApt.showimage()
	for(number i=0; i<NrSect; i++){
		image img = MaskMap(STEM4D, SectApt.slice2(0,0,i, 0,DiffX,1, 1,DiffY,1))
		IMGstack.slice2(0,0,i, 0,ScanX,1, 1,ScanY,1) = img
		//img.showimage()
	}
	return IMGstack
}

// ==================== parameters =======================
// Keep the 4D-STEM dataset open and make sure front most
Image STEM4D := GetFrontImage()
if ( 4 != STEM4D.ImageGetNumDimensions() )
        Throw( "Front image is not 4D-STEM data!" )

Number R_in; if(!GetNumber("Inner Radius?", 0, R_in)) exit(0) 
// inner radius of sector aperture (pixel)
Number R_out; if(!GetNumber("Radius Increment?", 8, R_out)) exit(0); R_out = R_out + R_in
// outer radius of sector aperture (pixel)
Number NrSect; if(!GetNumber("Number of Sectors?", 1, NrSect)) exit(0)
// Number of sectors used to generate the maps
ComplexNumber  DiffCenter = complex (138,138)  
//center of diffraction pattern (pixels)

// ==================== main program ===================       
Image out = SectIMG(STEM4D, DiffCenter, R_in, R_out, NrSect)
CopyCalibrAndTags(out, STEM4D)
out.SetName("VirtApt Map R="+R_in+"-"+R_out+" NrSect="+NrSect)
out.showimage()
