# Supplementary material for: Seeing structural evolution of organic molecular nano-crystallites using 4D scanning confocal electron diffraction (4D-SCED)
Source: Nat Commun. 2022 May 25;13:2911. doi: 10.1038/s41467-022-30413-5 (PMC9132979; doi:10.1038/s41467-022-30413-5)
Supplement: Supplementary file 3 — Source Data and Code [file 41467_2022_30413_MOESM3_ESM.zip › code/dm-scripts/2-OrientationMap.s]

ComplexImage OrtMap(Image in){
	number ScanX = in.ImageGetDimensionSize(0)
	number ScanY = in.ImageGetDimensionSize(1)
	number NrSect= in.ImageGetDimensionSize(2)

	compleximage ort := compleximage("Orietation Map",8, ScanX, ScanY)
	ort = 0

	for (number i=0; i<(NrSect/2); i++){
		image mag = in.slice2(0,0,i,            0,ScanX,1, 1,ScanY,1) +\
					in.slice2(0,0,i+(NrSect/2), 0,ScanX,1, 1,ScanY,1)
		mag = mag - mag.mean()*1.3
		//mag = tert(mag>0,mag,0)
		mag = tert(mag>0,mag,0)
		mag = mag/mag.max()
		image phase = 0*mag + (-180+i*360*2/NrSect)/180*pi() 
		// 360*2 is to account for the equavalent direction in opposite g vectors
		ort = ort + complex(mag, phase).rect()
	}
	ort = complex( (ort.modulus() - ort.modulus().min())/(ort.modulus().max()-ort.modulus().min() ), ort.phase()).rect() 
	// normalize modulus to [0,1]
	return ort
}

OrtMap(GetFrontImage()).showimage()
