# Supplementary material for: Seeing structural evolution of organic molecular nano-crystallites using 4D scanning confocal electron diffraction (4D-SCED)
Source: Nat Commun. 2022 May 25;13:2911. doi: 10.1038/s41467-022-30413-5 (PMC9132979; doi:10.1038/s41467-022-30413-5)
Supplement: Supplementary file 3 — Source Data and Code [file 41467_2022_30413_MOESM3_ESM.zip › code/dm-scripts/3-Complex_to_HSL.s]

/* DPC Processor and display routines
input images 

Simply divide vacuum ref and calculate the differential images
Ver. 1.0	Mingjian Wu		last updat: 18-01-2016
*/

/* ===================== DEFINING FUNCTIONS ========================*/
/* =================================================================*/

void b_HSL2RGB(image H, image S, image L,image &R, image &G, image &B)
	{
	H.ConvertToFloat(); S.ConvertToFloat(); L.ConvertToFloat()
	R = h*0; G = h*0; B = h*0
	H = H/255; ; S = S/255; L = L/255; 

	image temp2 = tert(L<0.5,L*(1+S),L+S-L*S)
	image temp1 = 2.0*L - temp2
	
	// Step 3: compute R
	image temp3=H+1/3
	temp3=tert(temp3>1,temp3-1,tert(temp3<0,temp3+1,temp3))
	image Ch1 = temp1+(temp2-temp1)*6.0*temp3
	image Ch2 = temp2
	image Ch3 = temp1+(temp2-temp1)*(2/3-temp3)*6.0
	image Ch4 = temp1
	R = tert( 6.0*temp3 < 1 , Ch1,  \
		tert( 2.0*temp3 < 1 , Ch2,	\
		tert( 3.0*temp3 < 2 , Ch3,  Ch4 )))

	// Step 4: compute G
	temp3=H
	temp3=tert(temp3>1,temp3-1,tert(temp3<0,temp3+1,temp3))
	Ch1 = temp1+(temp2-temp1)*6.0*temp3
	Ch2 = temp2
	Ch3 = temp1+(temp2-temp1)*((2.0/3.0)-temp3)*6.0
	Ch4 = temp1
	G = tert( 6.0*temp3 < 1 , Ch1,  \
		tert( 2.0*temp3 < 1 , Ch2,	\
		tert( 3.0*temp3 < 2 , Ch3,  Ch4 )))
	
	// Step 5: compute B
	temp3=H-1/3
	temp3=tert(temp3>1,temp3-1,tert(temp3<0,temp3+1,temp3))
	Ch1 = temp1+(temp2-temp1)*6.0*temp3
	Ch2 = temp2
	Ch3 = temp1+(temp2-temp1)*((2.0/3.0)-temp3)*6.0
	Ch4 = temp1
	B = tert( 6.0*temp3 < 1 , Ch1,  \
		tert( 2.0*temp3 < 1 , Ch2,	\
		tert( 3.0*temp3 < 2 , Ch3,  Ch4 )))
	
	// Step 6: if S=0 (gray) all R,G,B = L
	image bGray = tert(S==0,1,0)
	R = L*bGray+R*!bGray
	G = L*bGray+G*!bGray
	B = L*bGray+B*!bGray
	
	// Scale back to 0..255
	R=R*255; G=G*255; B=B*255;
	R=round(R); G=round(G); B=round(B);
	R.SetName("R");G.SetName("G");B.SetName("B");
	if (sum(tert(R<0||R>255,1,0)!=0)) Throw("Error in HSL->RGB")
	if (sum(tert(G<0||G>255,1,0)!=0)) Throw("Error in HSL->RGB")
	if (sum(tert(B<0||B>255,1,0)!=0)) Throw("Error in HSL->RGB")
}

RGBimage b_HSL2RGB(rgbimage HSLin)
{
	image H, S, L, R, G, B
	H = HSLin.red(); S = HSLin.green(); L = HSLin.blue()
	R=h*0; G=h*0; B=h*0;
	b_HSL2RGB(H,S,L,R,G,B)
	return rgb(R,G,B)
}

/* =================================================================*/
/* =================================================================*/

RGBimage b_ComplexAsHSL(compleximage in, number Rmin, number Rmax, number HS)
{
	realimage PhiImg, Rimg, sat	// phase returns [-Pi , Pi]
	PhiImg = phase(in); Rimg = modulus(in); sat = Rimg*0+1

	// Do a mapping of regions. Only represent R map [Rmin,Rmax] = [0,1]
	RImg = tert(RImg<rMin,rMin,RImg)
	RImg = tert(RImg>rMax,rMax,RImg)
	RImg-=rMin;
	RImg*=1/(rMax-rMin)
	
	// Represent Phi map normalize to [0, 2*pi()] = [0,1]
	PhiImg = PhiImg + HS
	While ( (PhiImg.min()<0) )
		PhiImg = tert ( PhiImg<0, PhiImg + 2*pi(), PhiImg)	
	PhiImg = Mod(PhiImg, 2*pi()) / (2*pi())
	
	//Convert to [0,255] integer and Plot HSL
	Rimg*=255; PhiImg*=255; sat=255;
	return b_HSL2RGB(RGB(PhiImg,sat,Rimg))
}
RGBimage b_ComplexAsHSL(compleximage in, number HUEstart)
{
	realimage PhiImg = phase(in)
	realimage Rimg   = modulus(in)	
	return b_ComplexAsHSL(in,min(Rimg),max(Rimg),HUEstart)
}

/* =================================================================*/
/* =================================================================*/

image AnyBin(image img, number scale)  //resize the input image by a factor
{
	number width, height
	if ( 2 != ImageGetNumDimensions( img ) ) exit(0)
	if (scale<=0) exit(0)
	
	image dst := ImageClone(img)

	img.GetSize( width, height )
	dst.ImageResize(2, width*scale, height*scale )

	dst.SetName(GetName(dst) + " (bilinear)")
	dst = img.warp(icol/scale, irow/scale )
	//dst = img [ icol/scale, irow/scale ]
	return dst
}

/* =================================================================*/
/* =================================================================*/

Void PlotHueWheel(number size, number HueStart)  //HueStart in [0, 2*pi()]
{		
	Image P:=RealImage("Phase",4,size,size) = tert(iradius<iwidth/2, itheta, 0)
	Image M:=RealImage("Modulus",4,size,size) = tert(iradius<iwidth/2, 255*iradius/iwidth, 255)
	ComplexImage C = Complex(M,P).rect()
	//c.showimage()
	RGBImage HUEImg := b_ComplexAsHSL(C,HueStart)
	HUEImg.SetName( "HueWheel"+size+"_Start="+HueStart/pi()+"PI" )
	HUEImg.ShowImage()
}

Void PlotHalfHueWheel(number size, number HueStart)  //HueStart in [0, 2*pi()]
{		
	Image P:=RealImage("Phase",4,size,size) = tert(iradius<iwidth/2, 2*itheta, 0)
	Image M:=RealImage("Modulus",4,size,size) = tert(iradius<iwidth/2, 255*iradius/iwidth, 255)
	ComplexImage C = Complex(M,P).rect()
	//c.showimage()
	RGBImage HUEImg := b_ComplexAsHSL(C,HueStart)
	HUEImg.SetName( "HueWheel"+size+"_Start="+HueStart/pi()+"PI" )
	HUEImg.ShowImage()
}

/* =================================================================*/
/* =================================================================*/

// Normalize DPC results
Void norm_DPC ( string RefDir, string ExpDir, string fA, string fB, \
				string fC, string fD, image &AC, image &BD, image &ABCD) 
{ Image EA, EB, EC, ED, VA, VB, VC, VD
	VA := OpenImage(RefDir+fA); VB := OpenImage(RefDir+fb)
	VC := OpenImage(RefDir+fc); VD := OpenImage(RefDir+fd)
	EA := OpenImage(ExpDir+fa); EB := OpenImage(ExpDir+fb)
	EC := OpenImage(ExpDir+fc); ED := OpenImage(ExpDir+fd)
	AC = (EA-EC)/(EA+EB+EC+ED) - (VA-VC)/(VA+VB+VC+VD)
	BD = (EB-ED)/(EA+EB+EC+ED) - (VB-VD)/(VA+VB+VC+VD)
	ABCD = (EA+EB+EC+ED) / (VA+VB+VC+VD)
}

// Set display parameters of AC, BD, ABCD results
Void FMTDisp(Image img, String FileName, Number Lo, Number Hi, Number px)
{
	img.SetName(FileName);	img.SetColorMode(4);
	img.SetLimits(Lo,Hi); 	img.SetScale(px,px);
	img.SetUnitString("nm");	
}

Void FMTDisp(ComplexImage img, String FileName, Number Lo, Number Hi, Number px)
{
	img.SetName(FileName);	img.SetColorMode(4);
	img.SetLimits(Lo,Hi); 	img.SetScale(px,px);
	img.SetUnitString("nm");	
}
Void FMTDisp(RGBImage img, String FileName, Number px)
{
	img.SetName(FileName)
	img.SetScale(px,px)
	img.SetUnitString("nm")
	Img.showimage()
}

// Display in color Wheel representation
Void CW_rep(image AC, image BD, \
			number bin, number hi, number HS, String dir, \
			number disp_C, number disp_mod, number disp_ph, number disp_cw){
	ComplexImage C
	Image ACbin, BDbin, mod, ph
	Number sx, sy
	AC.GetScale(sx, sy)
	if (bin != 1) {
		ACbin = AnyBin(AC,bin)
		BDbin = AnyBin(BD,bin)
	} else{
		ACbin = AC
		BDbin = BD
	} 
	C = Complex(ACbin,BDbin); mod = modulus (C); ph = phase (C)
	RGBImage HUEImg := b_ComplexAsHSL(C, 0, hi, HS*pi())
		FMTDisp(C, "Displz_vector_norm", 0, max(modulus(C)), sx*bin)
		C.SaveImage(Dir+"Displz_vector_norm.dm3")
		FMTDisp(mod, "Displz_vector_mod", 0, max(mod), sx*bin)
		FMTDisp(ph, "Displz_vector_phase", -pi(), pi(), sx*bin)
		FMTDisp(HUEImg, "Mod=[0,"+hi+"]_Start="+HS+"pi", sx*bin)
		HueImg.SaveAsGIF(Dir+"Mod=[0,"+hi+"]_Start="+HS+"pi")
	if (disp_C   !=0 ) {
		C.showimage() 
		C.SetComplexMode(3) //display modulus
		C.SetColorMode(4)  //Temperature display
		C.SetLimits(0,hi)
	}
	if (disp_mod !=0 ) {
		mod.showimage(); mod.SaveImage(Dir+"Displz_vector_mod.dm3")	
	}
	if (disp_ph  !=0 ) {
		ph.showimage(); ph.SaveImage(Dir+"Displz_vector_phase.dm3") 
	}
	if (disp_cw  !=0 ) PlotHueWheel(256, HS*pi())			
}	
			

/* =================================================================*/
ComplexImage OrtMap(Image in, number factor){
	number ScanX = in.ImageGetDimensionSize(0)
	number ScanY = in.ImageGetDimensionSize(1)
	number NrSect= in.ImageGetDimensionSize(2)

	compleximage ort := compleximage("Orietation Map",8, ScanX, ScanY)
	ort = 0

	for (number i=0; i<(NrSect/2); i++){
		image mag = in.slice2(0,0,i,            0,ScanX,1, 1,ScanY,1) +\
					in.slice2(0,0,i+(NrSect/2), 0,ScanX,1, 1,ScanY,1)
		mag = mag -mag.mean()*factor
		mag = tert(mag>0,mag,0)
		mag = mag/mag.max()
		image phase = 0*mag + (-180+i*360*2/NrSect)/180*pi() 
		// 360*2 is to account for the equavalent direction in opposite g vectors
		ort = ort + complex(mag, phase).rect()
	}
	ort = complex( (ort.modulus() - ort.modulus().min())/(ort.modulus().max()-ort.modulus().min() ), ort.phase()).rect() 
	// normalize modulus to [0,1]
	return ort
}

/* ======================== END OF FUNCTIONS =======================*/

/* ========================== MAIN PROGRAM =========================*/

image sectimg = Z //getfrontimage()
number factor
If (!GetNumber("Noise factor (surpress noise when >1)",1,factor)) exit(0)
compleximage in = OrtMap(sectimg, factor)
in.showimage()

If (!IsComplexImage(in)) 
	{ShowAlert("The image is not complex type",0)
	exit(0)
	}
number max
If (!GetNumber("Please enter the color max",1,max)) exit(0)
RGBimage map
map=b_ComplexAsHSL(in,0,max, 180*pi()/180)
map.showimage()
