# Supplementary material for: Seeing structural evolution of organic molecular nano-crystallites using 4D scanning confocal electron diffraction (4D-SCED)
Source: Nat Commun. 2022 May 25;13:2911. doi: 10.1038/s41467-022-30413-5 (PMC9132979; doi:10.1038/s41467-022-30413-5)
Supplement: Supplementary file 3 — Source Data and Code [file 41467_2022_30413_MOESM3_ESM.zip › code/dm-scripts/5-Sum sorted diffraction pattern.s]

// $BACKGROUND$

/* Construct 4D STEM data set from a folder which contain
individual diffraction patterns
One has to know the scanning points in x- and y- direction
and their corresponding calibration factors

Ver. 0.1
Mingjian Wu
2018-05-14
*/

Image STEM4D, mask

if (!GetTwoLabeledImagesWithPrompt("Assign input images:", \
	"4DSTEM & Mask", "4DSTEM", STEM4D, "IMG mask", mask) ) exit(0)

Number ScanX = STEM4D.ImageGetDimensionSize(0)
Number ScanY = STEM4D.ImageGetDimensionSize(1)
Number DiffX = STEM4D.ImageGetDimensionSize(2)
Number DiffY = STEM4D.ImageGetDimensionSize(3)

image Diff:= realimage("DiffPattern", 4, DiffX, DiffY)
diff = 0
for (number i=0; i<ScanX; i++){
	for (number j=0; j<ScanY; j++){
		number flag = mask.getpixel(i,j)
	 	result("flag at ("+i+","+j+") is \t"+flag+"\n")
	 	if (flag>0){
			diff += STEM4D.SliceN(4,2,i,j,0,0,2,DiffX,1,3,DiffY,1)*flag
			}
	}
}
Diff.showimage()	
