# Supplementary material for: Seeing structural evolution of organic molecular nano-crystallites using 4D scanning confocal electron diffraction (4D-SCED)
Source: Nat Commun. 2022 May 25;13:2911. doi: 10.1038/s41467-022-30413-5 (PMC9132979; doi:10.1038/s41467-022-30413-5)
Supplement: Supplementary file 3 — Source Data and Code [file 41467_2022_30413_MOESM3_ESM.zip › code/dm-scripts/6-Weighted mask.s]

Image stack := E
number ScanX = stack.ImageGetDimensionSize(0)
number ScanY = stack.ImageGetDimensionSize(1)
number NrSect = stack.ImageGetDimensionSize(2)

image mask := realimage("mask stack", 4, ScanX, ScanY, NrSect/2)
for (number i=0; i<(NrSect/2); i++){
	image mag = stack.slice2(0,0,i,            0,ScanX,1, 1,ScanY,1) +\
				stack.slice2(0,0,i+(NrSect/2), 0,ScanX,1, 1,ScanY,1)
	mag -= mag.mean()
	mag = tert(mag>0,1,0)
	mask.slice2(0,0,i,0,ScanX,1, 1,ScanY,1) = mag
	}
Mask.showimage()
