# Supplementary material for: Seeing structural evolution of organic molecular nano-crystallites using 4D scanning confocal electron diffraction (4D-SCED)
Source: Nat Commun. 2022 May 25;13:2911. doi: 10.1038/s41467-022-30413-5 (PMC9132979; doi:10.1038/s41467-022-30413-5)
Supplement: Supplementary file 3 — Source Data and Code [file 41467_2022_30413_MOESM3_ESM.zip › code/dm-scripts/Construct 4D STEM datasets from 3D.s]

// $BACKGROUND$
/* Construct 4D STEM data set from a folder which contain
individual diffraction patterns
One has to know the scanning points in x- and y- direction
and their corresponding calibration factors

Ver. 0.1
Mingjian Wu
2018-05-14
*/

//assign 3D
image in = getfrontimage()
Number imgX = in.ImageGetDimensionSize(0)
Number imgY = in.ImageGetDimensionSize(1)
Number ScanX = 250
Number ScanY = 250
//Number CropX = 32
//Number CropY = 34
image readIMG:= RealImage("4D STEM Dataset", 4, imgX, imgY)

Image DiffMap := IntegerImage("4D STEM Dataset", 2, 1, ScanX, ScanY, imgX, imgY)
//Image DiffMap := RealImage("4D STEM Dataset", 4, ScanX, ScanY, imgX, imgY)

string Dir, filename

//fileList.TagGroupOpenBrowserWindow(0)

	For(number i=0; i<ScanY; i++){
		for (number j=0; j<scanX; j++){
			if (i*ScanY+j>=in.ImageGetDimensionSize(2)){
				result( i*ScanY+j +"\t Null \n")
				readIMG = 0
				}
			else{
				readIMG = \
				in.sliceN(3,2, 0,0,i*ScanY+j, 0,imgX,1, 1,imgY,1)
				result("Processing: "+ i+",\t"+j +"\t YES \n")
			}
		readIMG.FlipHorizontal()
		DiffMap.SliceN(4,2,j,i,0,0,2,imgX,1,3,imgY,1) = readIMG 
		}
	}
DiffMap.showimage()
