# Supplementary material for: Seeing structural evolution of organic molecular nano-crystallites using 4D scanning confocal electron diffraction (4D-SCED)
Source: Nat Commun. 2022 May 25;13:2911. doi: 10.1038/s41467-022-30413-5 (PMC9132979; doi:10.1038/s41467-022-30413-5)
Supplement: Supplementary file 3 — Source Data and Code [file 41467_2022_30413_MOESM3_ESM.zip › code/dm-scripts/Ellipse Undistortion.s]

// $BACKGROUND$


//Rotation around center point [cx, cy] by angle phi (in radian)
// Pos phi rotate anti-clockwise, neg phi rotate clockwise
// zero angle at 3 o'clock position (i.e., x axis)
image ImgRot(image in, number cx, number cy, number phi){
	number sx = distance(cx,cy)*sin(phi + atan(cy/cx))-cx
	number sy = distance(cx,cy)*cos(phi + atan(cy/cx))-cy
	//debug
	//number angle = phi + atan(cy/cx)
	//result("R = "+distance(cx,cy)+"\tPhi+atan = "+angle+"\t shift: ["+sx+",\t"+sy+"]\n")
	image out = in
	out = in.warp((icol+sx)*cos(phi)-(irow+sy)*sin(phi),\
			      (icol+sx)*sin(phi)+(irow+sy)*cos(phi))
	return out 
						   
}

//Scaling around center point [cx, cy] by factors [fx, fy]
// fx < 0 to shrink, fx > 0 to enlarge
image ImgScaling(image in, number cx, number cy, number fx, number fy){
	number sx = cx*fx-cx
	number sy = cy*fy-cy
	//debug
	//number angle = phi + atan(cy/cx)
	//result("shift: ["+sx + ",\t"+sy+"]\n")
	image out = in
	out = in.warp((icol+sx)/fx, (irow+sy)/fy)
	return out 
						   
}

//Ellipse distortion correction. Parameters: distortion eps = 1-(minor/major) 
// length of long and short axis, NOT the projection length along x and y
// angle: long axis w.r.t. x axis
image EllipseCor(image in, number cx, number cy, number dist, number angle){
	number fx = (2-dist)/2
	number fy = (2-dist)/(2-2*dist)
	image out
	out = ImgRot(in, cx, cy, angle)
	out = imgScaling(out, cx, cy, fx, fy)
	out = imgRot(out, cx, cy, -1*angle)
	return out
}


image out
number cx = 155
number cy = 153
number dist = 0.104
number phi = 0.365 //68.35/180*pi()

// 2D images ===================
//out = ImgRot(getfrontimage(), cx, cy, phi)
//out = ImgScaling(out,cx,cy,fx,fy)
//out = EllipseCor(getfrontimage(), cx, cy, dist, phi)
//out.showimage()


// 3D datacube ==================

Image in = GetFrontImage()
number DiffX = in.ImageGetDimensionSize(0)
number DiffY = in.ImageGetDimensionSize(1)
number stack = in.ImageGetDimensionSize(2)

Image Out3D:=realimage("undistorted",4,DiffX,DiffY,stack)

for (number i=0; i<stack; i++){
			Out3D.sliceN(3,2, 0,0,i, 0,DiffX,1, 1,DiffY,1) =\
	EllipseCor(in.sliceN(3,2, 0,0,i, 0,DiffX,1, 1,DiffY,1), \
	cx, cy, dist, phi)
	result("Processing Pos.: \t" +i+ "\n")
}
out3D.showimage()

// 4D datacube ==================
/*
Image in = GetFrontImage()
number ScanX = in.ImageGetDimensionSize(0)
number ScanY = in.ImageGetDimensionSize(1)
number DiffX = in.ImageGetDimensionSize(2)
number DiffY = in.ImageGetDimensionSize(3)

Image Out4D:=realimage("undistorted",4,ScanX,ScanY,DiffX,DiffY)

for (number i=0; i<ScanX; i++){
	for(number j=0; j<ScanY; j++){
		        Out4D.sliceN(4,2, i,j,0,0, 2,DiffX,1, 3,DiffY,1) =\
		EllipseCor(in.sliceN(4,2, i,j,0,0, 2,DiffX,1, 3,DiffY,1), \
		cx, cy, dist, phi)
		result("Processing Pos.: \t" +i+ "\t"+j+"\n")
	}
}
out4D.showimage() 
*/
