# Supplementary material for: Seeing structural evolution of organic molecular nano-crystallites using 4D scanning confocal electron diffraction (4D-SCED)
Source: Nat Commun. 2022 May 25;13:2911. doi: 10.1038/s41467-022-30413-5 (PMC9132979; doi:10.1038/s41467-022-30413-5)
Supplement: Supplementary file 3 — Source Data and Code [file 41467_2022_30413_MOESM3_ESM.zip › code/dm-scripts/TIAser64_reader_Valid.s]

// $BACKGROUND$

// Load TIA files in SER format with TIA higher than Ver. 3.7
// i.e., capable to deal with ser files larger than 2 GB up to 8192EB
// Modified by Dr. Mingjian Wu @ CENEM, Uni-Erlangen Germany
// mingjian.wu@fau.de
// http://em.tf.fau.de
// 09-04-2016
// ############################################
// based on scripts by Dr. Jo Verbeeck and Haiyan Tan
// EMAT University of Antwerp, Belgium
// jo.verbeeck@ua.ac.be
// .SER file description based info on Chris Boothroyds website


// define functions for reading different data type
number  b_readint16(object s){
	number stream_byte_order=2
	number result=0
	TagGroup tg = NewTagGroup(); 
	tg.TagGroupSetTagAsUInt16( "UInt16_0", 0 )  
 	TagGroupReadTagDataFromStream( tg, "UInt16_0", s, stream_byte_order );  
  	tg.TagGroupGetTagAsUInt16( "UInt16_0", result)  
	return result
}

number  b_readint32(object s){
	number stream_byte_order=2
	number result=0
	TagGroup tg = NewTagGroup(); 
	tg.TagGroupSetTagAsLong( "SInt32_0", 0 )  
 	TagGroupReadTagDataFromStream( tg, "SInt32_0", s, stream_byte_order );  
  	tg.TagGroupGetTagAsLong( "SInt32_0", result)  
	return result
}

Void  b_readint64(object s, number &lo, number &hi){
	//new for reading 8-byte (64bit) integer in TIA ver >3.7
	//read the low and high section individually and later work 
	//together with StreamSetPos32singed, StreamSetPos64 funcsions
	lo = b_readint32(s)
	hi = b_readint32(s)
}

number  b_readdouble(object s){
	//read 8 byte double
	number stream_byte_order=2
	number result=0
	TagGroup tg = NewTagGroup(); 	
	number index = tg.TagGroupCreateNewLabeledTag( "Double" )    
	tg.TagGroupSetIndexedTagAsDouble( index, 0.0)   
	TagGroupReadTagDataFromStream( tg, "Double", s, stream_byte_order );  
	tg.TagGroupGetTagAsDouble( "Double", result)   	
	return result
}

string b_readstring(object s,number count){
	number encoding=0 //just guessing
	return StreamReadAsText(s, encoding, count )  
}

number getbytesfromtype(number DataType){
		//Indicates the type of data stored at each element of the array. 
		//May be one of the following values:  
		//    1 - Unsigned 1-byte integer  
		//    2 - Unsigned 2-byte integer  
		//    3 - Unsigned 4-byte integer  
		//    4 - Signed 1-byte integer  
		//    5 - Signed 2-byte integer  
		//    6 - Signed 4-byte integer  
		//    7 - 4-byte float  
		//    8 - 8-byte float  
		//    9 - 8-byte complex  
		//    10 - 16-byte complex 
		//result("DataType= "+DataType+"\n")
		if ((DataType<=0)||(DataType>10)){	
			okdialog("Unsupported datatype encountered")
			exit(0)	
			}
		if ((DataType==1)||(DataType==4))	return 1	
		if ((DataType==2)||(DataType==5))	return 2	
		if ((DataType==3)||(DataType==6)||(DataType==7)) return 4	
		if ((DataType==8)||(DataType==9))	return 8	
		if (DataType==10)	return 16	
}

number getsignedfromtype(number DataType){
		//Indicates the type of data stored at each element of the array. May be one of the following values:  
		//    1 - Unsigned 1-byte integer  
		//    2 - Unsigned 2-byte integer  
		//    3 - Unsigned 4-byte integer  
		//    4 - Signed 1-byte integer  
		//    5 - Signed 2-byte integer  
		//    6 - Signed 4-byte integer  
		//    7 - 4-byte float  
		//    8 - 8-byte float  
		//    9 - 8-byte complex  
		//    10 - 16-byte complex 

		//result("DataType= "+DataType+"\n")
		if ((DataType<=0)||(DataType>10)){
			okdialog("Unsupported datatype encountered")
			exit(0)		
		}
		if ((DataType>0)&&(DataType<4))	return 0	
		//all others are signed
		return 1
}

number isfloatfromtype(number DataType){
		//Indicates the type of data stored at each element of the array. May be one of the following values:  
		//    1 - Unsigned 1-byte integer  
		//    2 - Unsigned 2-byte integer  
		//    3 - Unsigned 4-byte integer  
		//    4 - Signed 1-byte integer  
		//    5 - Signed 2-byte integer  
		//    6 - Signed 4-byte integer  
		//    7 - 4-byte float  
		//    8 - 8-byte float  
		//    9 - 8-byte complex  
		//    10 - 16-byte complex 
		if ((DataType<=0)||(DataType>10)){
			okdialog("Unsupported datatype encountered")
			exit(0)
		}
		
		if ((DataType>6)&&(DataType<9)){
			return 1
		}
		return 0	
}

number iscomplexfromtype(number DataType){
		//Indicates the type of data stored at each element of the array. 
		// May be one of the following values:  
		//    1 - Unsigned 1-byte integer  
		//    2 - Unsigned 2-byte integer  
		//    3 - Unsigned 4-byte integer  
		//    4 - Signed 1-byte integer  
		//    5 - Signed 2-byte integer  
		//    6 - Signed 4-byte integer  
		//    7 - 4-byte float  
		//    8 - 8-byte float  
		//    9 - 8-byte complex  
		//    10 - 16-byte complex 
		if ((DataType<=0)||(DataType>10)){
			okdialog("Unsupported datatype encountered")
			exit(0)
		}
		
		if ((DataType>8)&&(DataType<=10)){
			return 1
		}
		return 0	
}


Void StreamSetPos32Signed(object s, number base, number lo){
	if (lo>0) StreamSetPos(s, base, lo)
	else 	  StreamSetPos(s, base, 4294967296+lo)
}

Void StreamSetPos64(object s, number base, number lo, number hi){
	if (hi!=0){
		StreamSetPos(s, base, 0)
		for (number i=0; i<hi; i++)	StreamSetPos(s, 1, 4294967296)
		StreamSetPos32Signed(s, 1, lo)
	} else 	StreamSetPos32signed(s, base, lo)
}

// original readimage function
image readimage(object s, image dataoffsetvector, number TotalNumberElements){
	number stream_byte_order=2
	number CalibrationOffsetX, CalibrationDeltaX, CalibrationElementX
	number CalibrationOffsetY, CalibrationDeltaY, CalibrationElementY
	number ArraySizeX, ArraySizeY
	//read 2D images from the stack
	image temp, SI; 
	for (number i=0;i<TotalNumberElements;i++)
	{
		//get the offset of the i-th image and put pointer there
		number dataoffset=getpixel(dataoffsetvector,i,0)
		//result("dataoffset= "+dataoffset+"\n")
		StreamSetPos(s,0,dataoffset)

		//read the header info for 2D data type
		CalibrationOffsetX=b_readdouble(s)
		CalibrationDeltaX=b_readdouble(s)
		CalibrationElementX=b_readint32(s)
		result("CalibrationOffsetX= "+CalibrationOffsetX+"\n")
		result("CalibrationDeltaX= "+CalibrationDeltaX+"\n")
		result("CalibrationElementX= "+CalibrationElementX+"\n")

		CalibrationOffsetY=b_readdouble(s)
		CalibrationDeltaY=b_readdouble(s)
		CalibrationElementY=b_readint32(s)
		result("CalibrationOffsetY= "+CalibrationOffsetY+"\n")
		result("CalibrationDeltaY= "+CalibrationDeltaY+"\n")
		result("CalibrationElementY= "+CalibrationElementY+"\n")

		number DataType=b_readint16(s)
		number numbytes=getbytesfromtype(DataType)
		number signed=getsignedfromtype(DataType)
		number float=isfloatfromtype(DataType)
		number complex=iscomplexfromtype(DataType)

		ArraySizeX=b_readint32(s)
		ArraySizeY=b_readint32(s)
		result("ArraySizeX= "+ArraySizeX+" ArraySizeY= "+ArraySizeY+"\n")
		result("creating  image["+i+"]\n")

		if (i==0)
		{
			//create temp for first slice, reuse it later
			if ((float==0)&&(complex==0)){
				temp:=IntegerImage("converted ser",numbytes,signed,ArraySizeX,ArraySizey)	
				//create SI image to store all slice
				SI:=IntegerImage("converted ser",numbytes,signed,ArraySizeX,ArraySizey,TotalNumberElements)
				
			}
			if (float==1){
				temp:=RealImage("converted ser",numbytes,signed,ArraySizeX,ArraySizey)	
				//create SI image to store all slice
				SI:=RealImage("converted ser",numbytes,signed,ArraySizeX,ArraySizey,TotalNumberElements)
				
			}
			if (complex==1){
				temp:=ComplexImage("converted ser",numbytes,signed,ArraySizeX,ArraySizey)	
				//create SI image to store all slice
				SI:=ComplexImage("converted ser",numbytes,signed,ArraySizeX,ArraySizey,TotalNumberElements)
				
			}

			ImageSetDimensionCalibration(SI,0,CalibrationOffsetX*1E9, CalibrationDeltaX*1E9, "nm", 0) 
			ImageSetDimensionCalibration(SI,1,CalibrationOffsetX*1E9, CalibrationDeltaX*1E9, "nm", 0) 
			
		}

		ImageReadImageDataFromStream( temp, s, stream_byte_order ) 		
		//add this as a slice in the SI
		slice2(SI, 0, 0, i, 0, ArraySizeX, 1, 1, ArraySizeY, 1 )=temp  				
	}
	image SI2 :=imageclone(SI)
	SI2.slice3(0, 0, 0, 0, ArraySizeX, 1, 1, ArraySizeY, 1,2,TotalNumberElements,1) =\
		 SI.slice3(0, ArraySizeY-1, 0, 0, ArraySizeX, 1, 1, ArraySizeY,-1,2,TotalNumberElements,1)
	return SI2
}

//updated readimage function, capable to deal with Ser files upto 8192EB
image readimage64(object s, image dataoffsetvectorLo, \
				  image dataoffsetvectorHi, number TotalNumberElements){
	number stream_byte_order=2
	number CalibrationOffsetX, CalibrationDeltaX, CalibrationElementX
	number CalibrationOffsetY, CalibrationDeltaY, CalibrationElementY
	number ArraySizeX, ArraySizeY
	//read 2D images from the stack
	image temp, SI; 
	for (number i=0;i<TotalNumberElements;i++)
	{
		//get the offset of the i-th image and put pointer there
		number dataoffsetLo=getpixel(dataoffsetvectorLo,i,0)
		number dataoffsetHi=getpixel(dataoffsetvectorHi,i,0)
		//result("dataoffset= "+dataoffset+"\n")
		StreamSetPos64(s,0, dataoffsetLo, dataoffsetHi)

		//read the header info for 2D data type
		CalibrationOffsetX=b_readdouble(s)
		CalibrationDeltaX=b_readdouble(s)
		CalibrationElementX=b_readint32(s)
		//result("CalibrationOffsetX= "+CalibrationOffsetX+"\n")
		//result("CalibrationDeltaX= "+CalibrationDeltaX+"\n")
		//result("CalibrationElementX= "+CalibrationElementX+"\n")

		CalibrationOffsetY=b_readdouble(s)
		CalibrationDeltaY=b_readdouble(s)
		CalibrationElementY=b_readint32(s)
		//result("CalibrationOffsetY= "+CalibrationOffsetY+"\n")
		//result("CalibrationDeltaY= "+CalibrationDeltaY+"\n")
		//result("CalibrationElementY= "+CalibrationElementY+"\n")

		number DataType=b_readint16(s)
		number numbytes=getbytesfromtype(DataType)
		number signed=getsignedfromtype(DataType)
		number float=isfloatfromtype(DataType)
		number complex=iscomplexfromtype(DataType)

		ArraySizeX=b_readint32(s)
		ArraySizeY=b_readint32(s)
		result("ArraySizeX= "+ArraySizeX+" ArraySizeY= "+ArraySizeY+"\t")
		result("creating  image["+i+"]\n")

		if (i==0)
		{
			//create temp for first slice, reuse it later
			if ((float==0)&&(complex==0)){
				temp:=IntegerImage("converted ser",numbytes,signed,ArraySizeX,ArraySizey)	
				//create SI image to store all slice
				SI:=IntegerImage("converted ser",numbytes,signed,ArraySizeX,ArraySizey,TotalNumberElements)
				
			}
			if (float==1){
				temp:=RealImage("converted ser",numbytes,signed,ArraySizeX,ArraySizey)	
				//create SI image to store all slice
				SI:=RealImage("converted ser",numbytes,signed,ArraySizeX,ArraySizey,TotalNumberElements)
				
			}
			if (complex==1){
				temp:=ComplexImage("converted ser",numbytes,signed,ArraySizeX,ArraySizey)	
				//create SI image to store all slice
				SI:=ComplexImage("converted ser",numbytes,signed,ArraySizeX,ArraySizey,TotalNumberElements)
				
			}

			ImageSetDimensionCalibration(SI,0,CalibrationOffsetX*1E9, CalibrationDeltaX*1E9, "nm", 0) 
			ImageSetDimensionCalibration(SI,1,CalibrationOffsetX*1E9, CalibrationDeltaX*1E9, "nm", 0) 
			
		}

		ImageReadImageDataFromStream( temp, s, stream_byte_order ) 		
		//add this as a slice in the SI
		slice2(SI, 0, 0, i, 0, ArraySizeX, 1, 1, ArraySizeY, 1 )=temp  				
	}
	image SI2 :=imageclone(SI)
	SI2.slice3(0, 0, 0, 0, ArraySizeX, 1, 1, ArraySizeY, 1,2,TotalNumberElements,1) =\
		 SI.slice3(0, ArraySizeY-1, 0, 0, ArraySizeX, 1, 1, ArraySizeY,-1,2,TotalNumberElements,1)
	return SI2
}

void readsaveimage64(object s, image dataoffsetvectorLo, \
				  image dataoffsetvectorHi, number TotalNumberElements, string filename){
	number stream_byte_order=2
	number CalibrationOffsetX, CalibrationDeltaX, CalibrationElementX
	number CalibrationOffsetY, CalibrationDeltaY, CalibrationElementY
	number ArraySizeX, ArraySizeY
	//read 2D images from the stack
	image temp, SI; 
	for (number i=0;i<TotalNumberElements;i++)
	{
		//get the offset of the i-th image and put pointer there
		number dataoffsetLo=getpixel(dataoffsetvectorLo,i,0)
		number dataoffsetHi=getpixel(dataoffsetvectorHi,i,0)
		//result("dataoffset= "+dataoffset+"\n")
		StreamSetPos64(s,0, dataoffsetLo, dataoffsetHi)

		//read the header info for 2D data type
		CalibrationOffsetX=b_readdouble(s)
		CalibrationDeltaX=b_readdouble(s)
		CalibrationElementX=b_readint32(s)
		//result("CalibrationOffsetX= "+CalibrationOffsetX+"\n")
		//result("CalibrationDeltaX= "+CalibrationDeltaX+"\n")
		//result("CalibrationElementX= "+CalibrationElementX+"\n")

		CalibrationOffsetY=b_readdouble(s)
		CalibrationDeltaY=b_readdouble(s)
		CalibrationElementY=b_readint32(s)
		//result("CalibrationOffsetY= "+CalibrationOffsetY+"\n")
		//result("CalibrationDeltaY= "+CalibrationDeltaY+"\n")
		//result("CalibrationElementY= "+CalibrationElementY+"\n")

		number DataType=b_readint16(s)
		number numbytes=getbytesfromtype(DataType)
		number signed=getsignedfromtype(DataType)
		number float=isfloatfromtype(DataType)
		number complex=iscomplexfromtype(DataType)

		ArraySizeX=b_readint32(s)
		ArraySizeY=b_readint32(s)
		result("ArraySizeX= "+ArraySizeX+" ArraySizeY= "+ArraySizeY+"\t")
		result("creating  image["+i+"]\n")

		if (i==0)
		{
			//create temp for first slice, reuse it later
			if ((float==0)&&(complex==0)){
				temp:=IntegerImage("converted ser",numbytes,signed,ArraySizeX,ArraySizey)	
				//create SI image to store all slice
				//SI:=IntegerImage("converted ser",numbytes,signed,ArraySizeX,ArraySizey,TotalNumberElements)
				
			}
			if (float==1){
				temp:=RealImage("converted ser",numbytes,signed,ArraySizeX,ArraySizey)	
				//create SI image to store all slice
				//SI:=RealImage("converted ser",numbytes,signed,ArraySizeX,ArraySizey,TotalNumberElements)
				
			}
			if (complex==1){
				temp:=ComplexImage("converted ser",numbytes,signed,ArraySizeX,ArraySizey)	
				//create SI image to store all slice
				//SI:=ComplexImage("converted ser",numbytes,signed,ArraySizeX,ArraySizey,TotalNumberElements)
				
			}

			ImageSetDimensionCalibration(temp,0,CalibrationOffsetX*1E9, CalibrationDeltaX*1E9, "nm", 0) 
			ImageSetDimensionCalibration(temp,1,CalibrationOffsetX*1E9, CalibrationDeltaX*1E9, "nm", 0) 
			
		}

		ImageReadImageDataFromStream( temp, s, stream_byte_order ) 		
		//SaveAsGatan(temp, filename+"_"+i)
		//add this as a slice in the SI
		slice2(SI, 0, 0, i, 0, ArraySizeX, 1, 1, ArraySizeY, 1 )=temp  				
	}
	//image SI2 :=imageclone(SI)
	//SI2.slice3(0, 0, 0, 0, ArraySizeX, 1, 1, ArraySizeY, 1,2,TotalNumberElements,1) =\
		 //SI.slice3(0, ArraySizeY-1, 0, 0, ArraySizeX, 1, 1, ArraySizeY,-1,2,TotalNumberElements,1)
	//return SI2
}


image readspectra(object s,image dataoffsetvector,number xsize,number ysize){

	number stream_byte_order=2
	//read 2D images from the stack
	image temp,SI;
	number numy;
	if (ysize==0){
		numy=1
	} //make sure to at least go once trhough the loop
	else{
		numy=ysize
	}
	for (number i=0;i<xsize;i++){
		for (number j=0;j<numy;j++){
		//get the offset of the i-th image and put pointer there

		number dataoffset=getpixel(dataoffsetvector,i+j*xsize,0)
		result("dataoffset= "+dataoffset+"\n")
		StreamSetPos(s,0,dataoffset)

		//read the header info for 2D data type
		number CalibrationOffset=b_readdouble(s)
		number CalibrationDelta=b_readdouble(s)
		number CalibrationElement=b_readint32(s)
	
		number DataType=b_readint16(s)
		number numbytes=getbytesfromtype(DataType)
		number signed=getsignedfromtype(DataType)
		number float=isfloatfromtype(DataType)
		number complex=iscomplexfromtype(DataType)

		number ArrayLength=b_readint32(s)
		
		result("ArrayLength= "+ArrayLength+"\n")
		result("creating spectrum["+i+","+j+"]\n")

		if ((i==0)&&(j==0)){
										
			//create temp for first slice, reuse it later
			if ((float==0)&&(complex==0))
			{
				temp:=IntegerImage("converted ser",numbytes,signed,ArrayLength,1)	
				//create SI image to store all slices, take 4byte real since otherwise it is not recognised as EELS in DM
				if (ysize!=0)					//2D SI
					SI:=IntegerImage("converted ser",numbytes,signed,xsize,ysize,ArrayLength)	
				else				//1D SI
					SI:=IntegerImage("converted ser",numbytes,signed,ArrayLength,xsize)	
						
			}
			if (float==1)
			{
				temp:=RealImage("converted ser",numbytes,signed,ArrayLength,1)	
				//create SI image to store all slices, take 4byte real since otherwise it is not recognised as EELS in DM
				if (ysize!=0)//2D SI
					SI:=RealImage("converted ser",numbytes,signed,xsize,ysize,ArrayLength)	
				else//1D SI
					SI:=RealImage("converted ser",numbytes,signed,ArrayLength,xsize)		
			}
			if (complex==1)
			{
				temp:=ComplexImage("converted ser",numbytes,signed,ArrayLength,1)					
				//create SI image to store all slices, take 4byte real since otherwise it is not recognised as EELS in DM
				if (ysize!=0)					//2D SI
					SI:=ComplexImage("converted ser",numbytes,signed,xsize,ysize,ArrayLength)	
				else					//1D SI
					SI:=ComplexImage("converted ser",numbytes,signed,ArrayLength,xsize)	
			}

			ImageSetDimensionScale(SI,0,CalibrationDelta)
			ImageSetDimensionorigin(SI,0,CalibrationOffset)

		}
		
		ImageReadImageDataFromStream( temp, s, stream_byte_order ) 		
		//add this as a slice in the SI
		//SI[i, 0, i+1, ArrayLength]=temp  				
		if (ysize!=0)
			SI.slice1(i,j, 0, 2,ArrayLength,1)=temp
		else
			SI[i, 0, i+1, ArrayLength]=temp
	}
	}
	return SI

}


//MAIN FILE
// Select and open file
string pathname,filename,newname,directory,extension
number fileid

pathname="*.ser" //doesn't work
if (!OpenDialog(pathname)) exit(0)

filename=pathextractbasename(pathname,0)

result("\n"+"*****"+filename+"*****"+"\n")

newname=filename+" (TabTxt).txt"
directory=pathextractdirectory(pathname, 2)
extension=pathextractextension(pathname,2)

// Open the selected file for reading and create a new file to write to
fileid=openfileforreading(pathname)
object mystream
mystream=NewStreamFromFileReference(fileid,1)  

//read header from stream
TagGroup tg = NewTagGroup(); 
Number v_uint32_0, v_uint32_1, v_sint32_0, v_uint16_0, v_uint16_1  
number stream_byte_order=2 
//use litle endian PC format always
// Create the tags and initialize with default values    
//read pieces of info in tags

result("(1--9)READING THE HEAD\n")

	number byteorder=b_readint16(mystream)
		//Byte ordering indicator - value 0x4949 ('II') indicates little-endian (PC) 
		// byte ordering. All series files are written with this byte ordering, 
		// where the least-significant byte is stored first.
		result("byteorder= "+byteorder+"\n")
 	number SeriesID=b_readint16(mystream)
		//Series identification word - value 0x0197 indicates ES Vision Series Data File   
		result("SeriesID= "+SeriesID+"\n")
	number SeriesVersion=b_readint16(mystream)
		//Version number word - indicates the version of the Series Data File. 
		//Should be 0x0220 for this version.    
		result("SeriesVersion= "+SeriesVersion+"\n")
	number DataTypeID=b_readint32(mystream)
		//Indicates the type of data object stored at each element in the series. 
		//May be one of the following values:  
		//    0x4120 - Data elements are 1-dimensional arrays  
		//    0x4122 - Data elements are 2-dimensional arrays    
		result("DataTypeID= "+DataTypeID+"\n")
	number TagTypeID=b_readint32(mystream)
		//Indicates the type of tab stored at each element in the series. 
		//May be one of the following values:  
		//    0x4152 - Tag is time only  
		//    0x4142 - Tag is 2-D position with time    
		result("TagTypeID= "+TagTypeID+"\n")
	number TotalNumberElements=b_readint32(mystream)
		//Indicates the total number of data elements and tags referred to by the 
		//Dimension Array. Equals the product of the dimension sizes, and corresponds 
		//to the total number of addressable indices in the series.	   
		result("TotalNumberElements= "+TotalNumberElements+"\n")
	number ValidNumberElements=b_readint32(mystream)
		//Indicates the number of valid Data elements and Tags in the series data file. 
		//Normally equal to TotalNumberElements, may be less than TotalNumberElements 
		//if not all elements of the series file were written.	   
		result("ValidNumberElements= "+ValidNumberElements+"\n")
	number OffsetArrayOffsetLo, OffsetArrayOffsetHi
		b_readint64(mystream, OffsetArrayOffsetLo, OffsetArrayOffsetHi)
		//Indicates the absolute offset (in bytes) in the Series Data File of the 
		//beginning of the Data Offset Array. 
		//This value usually very small well within 4-byte  
		result("OffsetArrayOffset= "+OffsetArrayOffsetLo+"; "+OffsetArrayOffsetHi+"\n")
	number NumberDimensions=b_readint32(mystream)
		//Indicates the number of dimensions of the Series Data File. This indicates the number 
		//of dimensions of the indices, NOT the number of dimensions of the data.	
		result("9NumberDimensions= "+NumberDimensions+"\n")

//DIMENSION ARRAY
//for each dimension read the dimension array format
result("(10--17)DIMENSION ARRAY\n")
	number mCalibrationOffset,mCalibrationDelta
	string mUnits
	for (number i=0;i<NumberDimensions;i++)
	{
		result ("dimension No"+i+"\n")
		number mDimensionSize=b_readint32(mystream)
			//Indicates the number of elements in this dimension
			result("10mDimensionSize= "+ mDimensionSize+"\n")
		mCalibrationOffset=b_readdouble(mystream)
			//Indicates the calibration value at element CalibrationElement
			result("11mCalibrationOffset= "+ mCalibrationOffset+"\n")
		mCalibrationDelta=b_readdouble(mystream)
			//Indicates the calibration delta between elements of the series.
			result("12mCalibrationDelta= "+ mCalibrationDelta+"\n")
		number mCalibrationElement=b_readint32(mystream)
			//Indicates the element in the series which has a calibration value of 
			//CalibrationOffset.
			result("13mCalibrationElement= "+ mCalibrationElement+"\n")
		number mDescriptionLength=b_readint32(mystream)
			//Indicates the length of the Description string
			result("14mDescriptionLength= "+ mDescriptionLength+"\n")
		string mDescription=b_readstring(mystream,mDescriptionLength)
			//String of length DescriptionLength which describes this dimension.
			result("15mDescription= "+ mDescription+"\n")
		number mUnitsLength=b_readint32(mystream)
			//Indicates the length of the Units string.
			result("16mUnitsLength= "+ mUnitsLength+"\n")
		mUnits=b_readstring(mystream,mUnitsLength)
			//String of length UnitsLength which is the name of units in this dimension.
			result("17mUnits= "+ mUnits+"\n")
	}


//data offset array
result("(18)READING DATA OFFSET ARRAY\n")
	//put the stream on the offset
	StreamSetPos64(mystream,0, OffsetArrayOffsetLo, OffsetArrayOffsetHi)
	image dataoffsetvectorLo:=integerimage("dataoffsetvectorLo",4,1,ValidNumberElements,1)
	image dataoffsetvectorHi:=integerimage("dataoffsetvectorHi",4,1,ValidNumberElements,1)
	for (number i=0;i<ValidNumberElements;i++)
	{
		number dataoffsetLo, dataoffsetHi
			b_readint64(mystream, dataoffsetLo, dataoffsetHi)
			result("dataoffset["+i+"]= "+ dataoffsetLo +"; "+dataoffsetHi +"\n")
		setpixel(dataoffsetvectorLo,i,0,dataoffsetLo)
		setpixel(dataoffsetvectorHi,i,0,dataoffsetHi)
	}
//dataoffsetvectorLo.showimage()
//dataoffsetvectorHi.showimage()

//tag offset array
result("(19)TAG OFFSET ARRAY\n")	
	image tagoffsetvectorLo:=integerimage("tagoffsetvectorLo",4,1,ValidNumberElements,1)
	image tagoffsetvectorHi:=integerimage("tagoffsetvectorHi",4,1,ValidNumberElements,1)
	for (number i=0;i<ValidNumberElements;i++)
	{
		number tagoffsetLo, tagoffsetHi
			b_readint64(mystream, tagoffsetLo, tagoffsetHi) 	
			result("tagoffset["+i+"]= "+ tagoffsetLo+"; "+tagoffsetHi+"\n")
		setpixel(tagoffsetvectorLo,i,0,tagoffsetHi)
		setpixel(tagoffsetvectorLo,i,0,tagoffsetHi)
	}
//tagoffsetvectorLo.showimage()
//tagoffsetvectorHi.showimage()

//read the Data(images or spectra)
	if (DataTypeID==16674) // ID=0x4122 i.e. 2-D data
	{
		result("(20--28)READING IMAGE INTO SI\n")
		//image SI:=readimage64(mystream, dataoffsetvectorLo, dataoffsetvectorHi,TotalNumberElements)
		//ImageSetName(SI,filename)
		//ImageSetDimensionCalibration(SI,2,mCalibrationOffset, mCalibrationDelta, mUnits, 0) 
		//calibration of z direction
		//showimage(SI)
		image out = ReadImage64(mystream, dataoffsetvectorLo, dataoffsetvectorHi,\
						ValidNumberElements)
		out.showimage()
		out.setname(filename)
	}
/* *************************************************
	else
	{
		result("reading spectra into SI\n")
		image SI:=readspectra(mystream,dataoffsetvector,xsize,ysize)
		ImageSetDimensionCalibration(SI,1,mCalibrationOffset, mCalibrationDelta, mUnits, 0) 
		showimage(SI)		
	}
************************************************* */
	else
		result("Spectra reading is not corrected included yet!")
	Result("*****THE END*****\n")
