# Supplementary material for: Seeing structural evolution of organic molecular nano-crystallites using 4D scanning confocal electron diffraction (4D-SCED)
Source: Nat Commun. 2022 May 25;13:2911. doi: 10.1038/s41467-022-30413-5 (PMC9132979; doi:10.1038/s41467-022-30413-5)
Supplement: Supplementary file 3 — Source Data and Code [file 41467_2022_30413_MOESM3_ESM.zip › code/dm-scripts/To_Plug-In/README.txt]

HDF5 Plugin for DigitalMicrograph
======================================================================

This is a plugin, which allows reading and writing HDF5 files under 
DigitalMicrograph by Gatan Inc.

Tested on 
    DigitalMicrograph Version 2.3.X (32 Bit)

The plugin provides functions to be called from the DigitalMicrograph
scripting language. An example script which can be installed into the
menu for importing HDF5 files is provided under
    CMD_import_hdf5.s
    
For details of the functions the plugin provides,
see documentation in the hdf5_plugin.pdf file.

Installation
======================================================================

The following binary version are provided:

    GMS-2.X (32 bit): hdf5_GMS2X_x86.dll
    GMS-2.X (64 bit): hdf5_GMS2X_amd64.dll

For installation simply copy the correct DLL file into the plugin 
directory of your DigitalMicrograph installation. By default these are:

    GMS-2.X (Windows >= 7): C:\ProgramData\Gatan\Plugins
    GMS-2.X (Windows XP): C:\users\Public\Application Data\Gatan\Plugins
    
The GMS-2.X versions might also work on GMS-3.X (untested).
The sources should also compile for GMS-1.X, however this was not tested 
and no binaries are provided.

To conveniently import HDF5 files, install the script provided as 
CMD_import_hdf5.s into your menu (File -> Install Script File...).

Source
======================================================================

The sources for the plugin can be found at
    https://github.com/niermann/gms_plugin_hdf5

Copyright
======================================================================

The plugin itself is licensed under GPL v3+ (see below). Other parts of
this software have different licenses. See the license information
in the documentation for details.

    HDF5 Plugin for DigitalMicrograph
    Copyright (C) 2012-2017 Tore Niermann

    This program is free software: you can redistribute it and/or modify
    it under the terms of the GNU General Public License as published by
    the Free Software Foundation, either version 3 of the License, or
    (at your option) any later version.

    This program is distributed in the hope that it will be useful,
    but WITHOUT ANY WARRANTY; without even the implied warranty of
    MERCHANTABILITY or FITNESS FOR A PARTICULAR PURPOSE.  See the
    GNU General Public License for more details.

    You should have received a copy of the GNU General Public License
    along with this program.  If not, see <http://www.gnu.org/licenses/>.

For further copyright / license information see the documentation.

Disclaimer
======================================================================

All product and company names are trademarks or registered trademarks of
their respective holders. Use of them does not imply any affiliation 
with or endorsement by them. 

Author & Contact
======================================================================

The plugin was written by Tore Niermann.
Email: niermann at physik.tu-berlin.de
