# Supplementary material for: Seeing structural evolution of organic molecular nano-crystallites using 4D scanning confocal electron diffraction (4D-SCED)
Source: Nat Commun. 2022 May 25;13:2911. doi: 10.1038/s41467-022-30413-5 (PMC9132979; doi:10.1038/s41467-022-30413-5)
Supplement: Supplementary file 3 — Source Data and Code [file 41467_2022_30413_MOESM3_ESM.zip › code/dm-scripts/Velox Import EDX SI.s]

//Pavel Potapov, 2018

//Writting this script became only possible with the contribution of 
//Mingjian Wu, Institute Micro- and Nanostructure Research, Erlangen, 
//who performed the analysis and comprehensive testing of scripts.

//Bernhard Schaffer and Tore Niermann are acknowledged for their 
//useful tips.

//this script requires installation of Niermann's plugin for reading HDF5 format:
//hdf5_GMS2X_amd64.dll for the 64-bit system,
//hdf5_GMS2X_x86.dll for the 32-bit system.
//the latest version (Nov 2017) is needed. 

//The output is an integer image with the byte depth defined by a user.
//There is a limitation on the imported data size in the current version.
//Data size more than 2GB (512 x 512 x 4096 at 2-byte depth) will produce artefacts
//(null channels at high energies) or might cause a crash.

number Bytes = 2	//this defines the byte-depth of the resulted DM datacube
number ebin = 2    // energy channel binning factor
 
//standard path definition
string branchName = "SpectrumStream"
string streamName = "Data"
string MetaName = "Metadata" 
string FLTname = "FrameLocationTable"
string PathSize = "Scan:ScanSize"
string PathArea = "Scan:ScanArea"
string PathSettings = "AcquisitionSettings"
string NumberChannelsName = "bincount"
string PixelCalibration = "BinaryResult:PixelSize"
string PixelOffset = "BinaryResult:Offset"
string DetectorList = "Detectors:Detector-"
string DispersionName = "Dispersion"
string EnergyOriginName = "OffsetEnergy"

//the FEI tags will be attached to output SI under this name
string Company = "FEI"

/*************************************************
Group of functions to treat strings
**************************************************/

//extension of the standard 'number find(string,string)' command allowing to search STARTING with the 'ini' position
number find(string content,string toFind,number ini)
	{
	number pos = content.right(len(content)-ini).find(toFind)
	
	if(pos!=(-1)) return (ini+pos)
	else return (-1)
	}
	
	
//extract the name incorporated between two IDENTICAL symbols in a string STARTING with the 'ini' position
string ExtractNameBetweenSymbols(string content,string symbol,number &ini)
	{
	number start = content.find(symbol,ini)+1
	number finish = content.find(symbol,start)

	return content.mid(start,finish-start)
	}


//replace a given symbol in a string with another one
string replaceSymbol(string content,string symbol,string replace)
	{
	string corrected = content
	number length = len(content)
	number Replength  = len(replace)

	number pos
	while(pos!=(-1))
		{
		pos = corrected.find(symbol)
		if(pos!=(-1))
			{
			corrected = corrected.left(pos)+replace+corrected.right(length-pos-Replength)
	//result("\n"+pos+" "+s1+" "+" "+s2+" "+corrected)		
			}
		}
		
	return corrected	
	}

//check which symbol appears first AFTER the 'ini' position
number WhatSNext(string content,number &first,number &second,string sym1,string sym2, number ini)
//return 1 if the first symbol, 2 if the second symbol, 0 if none of them are found
	{
	first = content.find(sym1,ini)
	second = content.find(sym2,ini)

	if(first==(-1))
		{
		if(second==(-1)) return 0
		else return 2
		}
	else 
		{
		if(second==(-1)) return 1
		else 
			{
			if(first<second) return 1
			else return 2
			}
		}
		
	}
	
	
//shorter variant of the command
number WhatSNext(string content,string sym1,string sym2, number ini)
	{
	number first,second 

	return content.WhatSNext(first, second, sym1,sym2,ini)
	}


//find nearest left OR right bracket symbol STARTING with 'ini' position, 'incomlete' is needed for counting brackets
number findBracket(string content,string LBracket,string RBracket,number ini,number &incomplete)
	{
	number left,right
	
	number what = content.WhatSNext(left,right,LBracket,RBracket,ini)
	
	if(what==1) {incomplete ++; return left;}
	if(what==2) {incomplete --; return right;}
	if(what==0) {incomplete =(-1); return right;}
	}


//find an interval (ini,fin) incorporated between brackets, inserted sub-brakets are ruled out
void findBracketUnit(string content,number &ini,number &fin,string LBracket,string RBracket)
	{
	ini = content.find(LBracket,ini)
	number incomplete = 1
//result("\nini "+ini+" incomplete "+incomplete)

	fin = ini
	while(incomplete>0)
		{
		fin = content.findBracket(LBracket,RBracket,fin+1,incomplete)
//result("\nfin "+fin+" incomplete "+incomplete)
		if(incomplete==(-1)) result("\nUnclosed brackets !!")
		}
	}


//build the TagGroup from a string, The item Identificator is marked by 2 Symbols, bracketsare marked by LBracket and RBreacket
void ExtractAllNotes(string content, tagGroup &Tgs,string SymbolIdent,string SymbolAssign,string SymbolBreak,string LBracket,string RBracket)
	{
	number pos = 0
	while(pos!=(-1))
		{
		string Identificator = content.extractNameBetweenSymbols(SymbolIdent,pos)

		pos = content.find(SymbolAssign,pos)
//result("\n"+identificator+" "+pos)
		
		number next = content.WhatSNext(SymbolIdent,LBracket,pos)	
		if(next==1)
			{
			string Item = content.extractNameBetweenSymbols(SymbolIdent,pos)
//result(" simple "+Item)
			Tgs.TagGroupSetTagAsString(Identificator,Item)
			//Always STRING NOTES even if it is a number
			}
		if(next==2)
			{
//result(" brackets ")		
			number BracketEnd
			content.findBracketUnit(pos,BracketEnd,LBracket,RBracket)

			//sub TagGroup
			TagGroup sTgs = newTagGroup()
			string sContent = content.mid(pos,BracketEnd-pos+1)
//result("\n#"+sContent+"#")

			//recurrent call
			sContent.ExtractAllNotes(sTgs,SymbolIdent,SymbolAssign,SymbolBreak,LBracket,RBracket)
			Tgs.TagGroupSetTagAsTagGroup(Identificator,sTgs)
					
			pos = BracketEnd
			}
			
		pos = content.find(SymbolBreak,pos)
		
		if(pos==(-1)) break
		}
	}

//split full HDF5 path on the lowest hierarchic name and its upper path
string SplitOnPathAndName(string full,string &path)
	{
	number length = len(full)
	
	number i
	for (i=1;i<=length;i++)	//approach the deliminator from the right
		{
		if(full.right(i).left(1)=="/") break;
		}
	path = full.left(length-i)
	string name = full.right(i-1)
	
	return name
	}

/*************************************************
End of string functions 
**************************************************/
  
 
	
/*************************************************
functions to read SI stream
**************************************************/
//Add OneFrameFragment to a matrix(X-energy,Y-probeNo)
void AddOneFrame(image cube, image frame, number ebin)
	{
	number width = cube.ImageGetDimensionSize(0)

	image PixelNo = imageclone(frame)

	//FEI store stream using the following convention:
	//the number in stream indicates the channel of the EDX-event
	//if the number is 65535 (max 2byte), this means 'go to the next pixel'
	//scanning proceeds along X(fast direction) and Y(slow direction), no marker at the end of X-line
	//the size of a frame is therefore width*height + number of events
	PixelNo = irow
	PixelNo = tert(frame==65535,PixelNo[0,irow-1]+1,PixelNo[0,irow-1])
	
	//convert the 1D coordinate to 2D coordinates
	image X = mod(PixelNo,width)
	image Y = trunc(PixelNo/width)

	//add a count at the right X,Y pixel and the right energy channel
	cube.Index(X,Y,frame/ebin) ++
	}


image ConvertAllFrames(image SIstream, image FLTable,\
		number width,number height,number depth, number ebin, number Bytes)
	{
	number frames = FLTable.imageGetDimensionSize(1)
	
	image cube:= integerImage("cube",Bytes,0,width,height,depth/ebin)
	
	//this is for all COMPLETE frames
	for(number j=0;j<(frames-1);j++)
		{
		number ini = FLTable.getpixel(0,j)
		number fin = FLTable.getpixel(0,j+1)
	//result("\n"+j+" "+ini+" "+fin)
	//binning cause stream event to reduce size
		AddOneFrame(cube,SIstream[ini,0,fin,1], ebin)	
		}
	
	//this is the last (possibly incomplete) frame
	number end = SIstream.imageGetDimensionSize(1)
	number lastFrame = FLTable.getpixel(0,frames-1)	
	AddOneFrame(cube,SIstream[lastFrame,0,end,1], ebin)	
	
	return cube
	}

image ConvertOneFrame(image SIstream,\
		number width,number height,number depth,number ebin, number Bytes)
	{
	image cube:= integerImage("cube",Bytes,0,width,height,depth/ebin)
	
	AddOneFrame(cube,SIstream,ebin)

	return cube	
	}

/*************************************************
End of stream reading functions 
**************************************************/


/*************************************************
functions to explore metadata
**************************************************/
//Extract a string from MetaTags
string ExtractStringFromMetaTags(TagGroup metaTg,string Path)
	{
	string Str
	metaTg.TagGroupGetTagAsString(Path,Str)
	
	return Str
	}


//Extract a number from MetaTags	
number ExtractNumberFromMetaTags(TagGroup metaTg,string Path)
	{
	return val(metaTg.ExtractStringFromMetaTags(Path))
	}


//extract scanning size (width of height from metaTg)
number ExtractScanWidthFromMetaTags(TagGroup metaTg,string Company,string PathScanSize,string PathScanTop,string PathScanBottom)
	{
	number ScanSize = metaTg.ExtractNumberFromMetaTags(Company+":"+PathScanSize)	//in pixels
//result("\nScanSize "+ScanSize)			

	number ScanTop = metaTg.ExtractNumberFromMetaTags(Company+":"+PathScanTop)
//result(" ScanTopStr "+ScanTop)			//this is in fraction of total scan size

	number ScanBottom = metaTg.ExtractNumberFromMetaTags(Company+":"+PathScanBottom)
//result(" ScanBottomStr "+ScanBottom)	//this is in fraction of total scan size

	return round((ScanBottom-ScanTop)*ScanSize)	//recalculated in pixels
	}


//find the path of the first available EDX detector, its parameters will be used for calibration
string FindPathOfFirstEDXDetector(TagGroup metaTg, string Company,string DetectorList, string dispersionName)
	{
	number detNo
	for(detNo = 1 ;detNo <= 10 ; detNo++)
		{
		if(metaTg.ExtractStringFromMetaTags(Company+":"+DetectorList+detNo+":"+dispersionName)!="") break;
		}
	
	return  (DetectorList+detNo)
	}
	
/*************************************************
End of explore metadata 
**************************************************/
	
	

/*************************************************
Exploring the HDF5 structure
**************************************************/	
	
//find the right branch in the HDF5 path structure marked by: upName (upper hierarchy) and subName (lower in hierarchy)
void VeloxEMDFindPath(TagGroup HDF5tags,string &path,number &Found,string upName,string subName)
	{		// found=1 indicates that the upName is found; 
			// found=2 indicates that the subName is found
    string type,FullName
    if(!TagGroupGetTagAsString(HDF5tags, "Type", type)) return ;
	if(!TagGroupGetTagAsString(HDF5tags, "Name", FullName)) return ;
	
	string name = SplitOnPathAndName(FullName,path)    
	
	if((type=="Group")&&(name==upName)) Found = 1	//branch with upName found
//result ("\npath: "+path+" name " +name+" type "+type+" Found "+Found)	
	if((type=="DataSet")&&(name==subName)&&(Found==1)) {Found=2; return;} //branch with subName found
	if(type=="Group") 
			{
			TagGroup child	//explore sub Tags
			if (!TagGroupGetTagAsTagGroup(HDF5tags, "Contents", child)) return 

			for (number i=0; i<TagGroupCountTags(child);i++) 
				{
//result ("\n["+i+"]")
				TagGroup childItem	//item in sub Tags list
				TagGroupGetIndexedTagAsTagGroup(child, i, childItem)
				
				if(Found<2) VeloxEMDFindPath(childItem,path,Found,upName,subName) //reccurent call
				}	
			}
	}

/*************************************************
End of explore HDF5 
**************************************************/


//convert metaimage into string (adopted from the Wu's script
String img2str (image img){
// Velox stores the metadata as ASCII valued image dataset,
// this function convert the image to a single string
	Number sx, sy
	object stream = NewStreamFromBuffer( 0 )
	img.GetSize(sx,sy)
	ImageWriteImageDataToStream( img, stream, 0 )
	stream.StreamSetPos(0,0)
	Return StreamReadAsText( stream, 0, sx*sy )
}


	
	
	
//calibrate data cube
void calibrateCube(image &Cube,TagGroup MetaTg,string Company,\
		string PixelCalibration,string PixelOffset,string EnergyCalibration,string EnergyOrigin, number ebin)
	{
	number calX = metaTg.ExtractNumberFromMetaTags(Company+":"+PixelCalibration+":width")
	calX *= 1000000000		//convert to nm (FEI calibration is in m)
	number originX = metaTg.ExtractNumberFromMetaTags(Company+":"+PixelOffset+":x")
	cube.ImageSetDimensionCalibration(0,originX,calX,"nm",1)
	
	number calY = metaTg.ExtractNumberFromMetaTags(Company+":"+PixelCalibration+":height")
	calY *= 1000000000		//convert to nm (FEI calibration is in m)
	number originY = metaTg.ExtractNumberFromMetaTags(Company+":"+PixelOffset+":y")
	cube.ImageSetDimensionCalibration(1,originY,calY,"nm",1)
	
	number calE = metaTg.ExtractNumberFromMetaTags(Company+":"+EnergyCalibration)
	calE /= 1000		//convert to keV (FEI calibration is in eV)
	number originE = metaTg.ExtractNumberFromMetaTags(Company+":"+EnergyOrigin)
	originE /= 1000		//convert to keV (FEI calibration is in eV)
	cube.ImageSetDimensionCalibration(2,originE,calE*ebin,"keV",0)	
	}


	
//this is to monitor executing time of various operations	
void TimeMark(number &t,string operation)	
	{
	if(operation!="") result("\n"+operation+":"+CalcOSsecondsBetween(t,getOStickCount())+"sec")
	
	t = getOStickCount()
	}


//MAIN
{
// ======================== STEP 1: =========================
// Open Velox file 
String filename  
if (!OpenDialog(Null, "Select Velox XEDS file", "*.emd", filename)) 
if(filename=="") exit(0)   
if(!h5_is_file(filename)) 
	{
	OkDialog(filename + "is not a valid a HDF5-type file")
	exit(0)
	}

number t
TimeMark(t,"")


//get version
/*
string Version = h5_read_string_dataset(filename,"Version")
TagGroup VersionTg = newTagGroup()
Version.ExtractAllNotes(VersionTg, "\""	,   ":"  ,    ","  ,  "{"   ,     "}")
//VersionTg.TagGroupOpenBrowserWindow("",0)
string VerStr 
number vers
VersionTg.TagGroupGetTagAsString("version",VerStr)
VersionTg.TagGroupGetTagAsNumber("version",vers)
result("\nversion#"+VerStr+"# "+vers)//Always "6"
*/


//read the HDF5 path structure
TagGroup HDF5tags = h5_info(filename,"/")
//HDF5tags.TagGroupOpenBrowserWindow("",0)

TimeMark(t,"get Tags")
 
//finding the EDX-stream path (only one stream assumed in emd)
string path
number Found
VeloxEMDFindPath(HDF5tags,path,Found, branchName,streamName)
result("\npath "+path)
TimeMark(t,"find branch")

// ======================== STEP 2: =============================
//read metadata
image meta := h5_read_dataset(filename,path+"/"+MetaName)
number MetaSize = meta.ImageGetDimensionSize(1)
string metaString = meta[0,0,MetaSize,1].img2str()
//result("\n"+metaString)

//this is needed because '[' and ']' symbols are misinterpreted in DigitalMicrograph tag structure
metaString = replaceSymbol(metaString,"[","(")
metaString = replaceSymbol(metaString,"]",")")
//result("\n"+metaString)

//build a TagGroup from metaString
metaString = "\""+Company+"\":" + metastring	//that is needed to standartise the convertion into TagGroup
TagGroup MetaTg = newTagGroup()
metaString.ExtractAllNotes(MetaTg, "\""	,   ":"  ,    ","  ,  "{"   ,     "}")
//MetaTg.TagGroupOpenBrowserWindow(0)

TimeMark(t,"get metadata")

// ======================== STEP 3: =============================
// Treat the Stream event
// read scan image sizes and number of energy channels
number width = ExtractScanWidthFromMetaTags(MetaTg,Company,PathSize+":width",PathArea+":left",PathArea+":right")
number height = ExtractScanWidthFromMetaTags(MetaTg,Company,PathSize+":height",PathArea+":top",PathArea+":bottom")
result("   width "+width+" height " + height)

//read acquisition settings (this consists of information not included in metaData)
string AcquisitionSettings = h5_read_string_dataset(filename,path+"/"+PathSettings)
AcquisitionSettings = "\""+Company+"\":" + AcquisitionSettings 
//that is needed to standartise the convertion into TagGroup
TagGroup SettingsTg = newTagGroup()
AcquisitionSettings.ExtractAllNotes(SettingsTg, "\""	,   ":"  ,    ","  ,  "{"   ,     "}")
//SettingsTg.TagGroupOpenBrowserWindow(0)				
number depth = ExtractNumberFromMetaTags(SettingsTg,Company+":"+NumberChannelsName) 
//the only number of channels is needed
result(" depth "+depth)

//read SI stream
image SIstream := h5_read_dataset(filename,path+"/"+streamName)
//SIstream.MatrixTranspose().showimage()
		//result("\n"+SIstream.ImageGetDimensionSize(1))
TimeMark(t,"read stream")

//read Frame Location Table	
image FLTable
try{ FLTable := h5_read_dataset(filename,path+"/"+FLTname);} catch{result("\nProble opening 4-byte array !!");break;}
//this table consists of offsets for new frames in the stream
//There is a a tricky point: FLTable is 4-byte array not supported by DigitalMicrograph
//However some operations like getPixel are possible. Do not play much with this image. DM might crash !!
number frames = FLTable.ImageGetDimensionSize(1)

//convert SIstream into a cube
image cube
if(frames==1)cube:= ConvertOneFrame(SIstream,width,height,depth,ebin, Bytes)
if(frames>1) cube:= ConvertAllFrames(SIstream,FLTable,width,height,depth,ebin,Bytes)

//remove artefact - last energy channel collects all 65535-events
cube[0,0,depth/ebin-1,width,height,depth/ebin] = 0 
//remove artefact in the first energy channels
cube = tert(iplane<230/ebin, 0, cube)

TimeMark(t,"convert to cube")

//calibrate DataCube	
string DetectorPath = metaTg.FindPathOfFirstEDXDetector(Company,DetectorList,dispersionName)
cube.calibrateCube(MetaTg,Company,PixelCalibration,PixelOffset,\
	DetectorPath+":"+dispersionName,DetectorPath+":"+EnergyOriginName, ebin)	

//set name and show the converted dataCube
cube.ImageSetName(PathExtractBaseName(filename,0))	
cube.showimage()

	//set MetaTags
	TagGroup cubeTags = cube.ImageGetTagGroup()
	TagGroupCopyTagsFrom(cubeTags,MetaTg)
	
TimeMark(t,"calibrate cube")
}
