# Supplementary material for: Seeing structural evolution of organic molecular nano-crystallites using 4D scanning confocal electron diffraction (4D-SCED)
Source: Nat Commun. 2022 May 25;13:2911. doi: 10.1038/s41467-022-30413-5 (PMC9132979; doi:10.1038/s41467-022-30413-5)
Supplement: Supplementary file 3 — Source Data and Code [file 41467_2022_30413_MOESM3_ESM.zip › code/dm-scripts/Velox_BatchSave_IMGs.s]

/*  This script import FEI's new (Ver. >1.2) Velox .emd files.
*	The metadata are dumped in image as hierachical tags
*	and calibrations are inserted in the unit of nm.
*
*	Ver. 0.1	Last update: 2016-10-06
*	Dr. Mingjian Wu 	FAU Erlangen-Nuremberg
*	mingjian.wu@fau.de
*
*   This script requires HDF5 library implemented by Tore Niermann
*		https://github.com/niermann/gms_plugin_hdf5
*	the following library should be present in DM plug-in folder:
*		Win64:	hdf5_GMS2X_amd64.dll
*		Win32	hdf5_GMS2X_x86.dll
*	
*	Limitations:	
*   Spectrum RAW DATA are not yet supported in the current version.
*   It is possible to read the images stored in SI, however.
*
*	This script DOES NOT work with OLD Velox (Ver. 1.1.x) files!
*	Dr. Christoph Gammer (Leobon) had implemented a script for that.
*	Please ask him for the corresponding script.
*/


/* ======================= for batch processing ===========================
Based on Bernhard Schaffer's DM scripting tutorial
*/

TagGroup CreateFolderList(String root, Number MaxLevel)
	{
	TagGroup folders = GetFilesInDirectory(root,1)	// get folders as TagList
	// 1 - files only, 2 - folders only, 3 - files and folders
	TagGroup folderlist = NewTagList()					// List of files returned
	// add all files at this level to the list, including the full path
	For (number i=0; i<folders.TagGroupCountTags();i++)
		{
		TagGroup entryTG
		String folderName
		If (folders.TagGroupGetIndexedTagAsTagGroup(i,entryTG))
			{
			If (entryTG.TagGroupGetTagAsString("Name",folderName))
				{
				folderlist.TagGroupInsertTagAsString(folderlist.TagGroupCountTags(),root+folderName)
				}
			}
		}
	
	// Now append the files from the subfolders (recursively)
	If (MaxLevel==0) return FolderList					// Break recursion if depth has been reached
	For (Number i=0;i<folders.TagGroupCountTags();i++)
		{
		TagGroup entryTG
		String branchName
		TagGroup branch
		
		If (folders.TagGroupGetIndexedTagAsTagGroup(i,entryTG))
			{
			If (entryTG.TagGroupGetTagAsString("Name",branchName))
				{
				branch = CreateFolderList(root+branchName+"\\", MaxLevel-1)	// Recursion with decreased level!
				folderlist.TagGroupCopyTagsFrom(branch)
				}
			}
		}
	return  folderlist
	}

String ToLowerCase(string in)
{
	String out=""
	For(Number c=0;c<len(in);c++)
		{
		String letter = mid(in,c,1)
		Number n = asc( letter )
		If ((n>64)&&(n<91))	letter=chr(n+32)
		out += letter
		}	
	Return out
}

TagGroup FilterFolderList(TagGroup list, String prefix, String search, String suffix, Number CaseSensitive)
	{
	taggroup outList = NewTagList()
	If (!CaseSensitive) 
		{
		prefix = ToLowerCase(prefix)
		search = ToLowerCase(search)
		suffix = ToLowerCase(suffix)
		}
	For (Number i=0;i<list.TagGroupCountTags();i++)
		{
		String origstr,str
		If (list.TagGroupGetIndexedTagAsString(i,origstr)) 
			{
			If (!CaseSensitive) str = ToLowerCase(origstr)
			Else				str = origstr
			Number matches = 1
			If ( prefix!="") 
				{
				If (len(str)<len(prefix)) matches = 0
				Else If (prefix!=left(str,len(prefix))) matches=0
				}
			If ( suffix!="") 
				{
				If (len(str)<len(suffix)) matches = 0
				Else If (suffix!=right(str,len(suffix))) matches=0
				}
			If ( search!="")
				{
				If (len(str)<len(search)) matches = 0
				Else If (find(str,search)==-1) matches = 0
				}
			If (matches) outList.TagGroupInsertTagAsString(outList.TagGroupCountTags(),origstr)
			}
		}
	Return outList
	}

//========================== defining functions ========================

String img2str (image img)
{
// Velox stores the metadata as ASCII valued image dataset,
// this function convert the image to a single string
	Number sx, sy
	object stream = NewStreamFromBuffer( 0 )
	img.GetSize(sx,sy)
	ImageWriteImageDataToStream( img, stream, 0 )
	stream.StreamSetPos(0,0)
	Return StreamReadAsText( stream, 0, sx*sy )
}

// extension of the standard 'number find(string,string)' command 
// allowing to search STARTING with the 'ini' position
number find(string content,string toFind,number ini)
	{
	number pos = content.right(len(content)-ini).find(toFind)
	
	if(pos!=(-1)) return (ini+pos)
	else return (-1)
	}
	
// extract the name incorporated between two IDENTICAL symbols in 
// a string STARTING with the 'ini' position
string ExtractNameBetweenSymbols(string content,string symbol,number &ini)
	{
	number start = content.find(symbol,ini)+1
	number finish = content.find(symbol,start)

	return content.mid(start,finish-start)
	}
	
//check which symbol appears first AFTER the 'ini' position
number WhatSNext(string content,number &first,number &second,\
	string sym1,string sym2, number ini)
//return 1 if the first symbol, 2 if the second symbol, 0 if none of them are found
	{
	first = content.find(sym1,ini)
	second = content.find(sym2,ini)

	if(first==(-1))
		{
		if(second==(-1)) return 0
		else return 2
		}
	else 
		{
		if(second==(-1)) return 1
		else 
			{
			if(first<second) return 1
			else return 2
			}
		}
		
	}
	
	
//shorter variant of the command
number WhatSNext(string content,string sym1,string sym2, number ini)
	{
	number first,second 

	return content.WhatSNext(first, second, sym1,sym2,ini)
	}

number findBracket(string content,string LBracket,string RBracket,number ini,number &incomplete)
	{
	number left,right
	
	number what = content.WhatSNext(left,right,LBracket,RBracket,ini)
	
	if(what==1) {incomplete ++; return left;}
	if(what==2) {incomplete --; return right;}
	if(what==0) {incomplete =(-1); return right;}
	}


//find an interval (ini,fin) incorporated between brackets, inserted sub-brakets are ruled out
void findBracketUnit(string content,number &ini,number &fin,string LBracket,string RBracket)
	{
	ini = content.find(LBracket,ini)
	number incomplete = 1
//result("\nini "+ini+" incomplete "+incomplete)

	fin = ini
	while(incomplete>0)
		{
		fin = content.findBracket(LBracket,RBracket,fin+1,incomplete)
//result("\nfin "+fin+" incomplete "+incomplete)
		if(incomplete==(-1)) result("\nUnclosed brackets !!")
		}
	}


void ExtractAllNotes(string content, tagGroup &Tgs, string SymbolIdent,\
	string SymbolAssign,string SymbolBreak,string LBracket,string RBracket)
{
// build the TagGroup from a string, The item Identificator is marked 
// by 2 Symbols, bracketsare marked by LBracket and RBreacket
	number pos = 0
	while(pos!=(-1))
		{
		string Identificator = content.extractNameBetweenSymbols(SymbolIdent,pos)

		pos = content.find(SymbolAssign,pos)
//result("\n"+identificator+" "+pos)
		
		number next = content.WhatSNext(SymbolIdent,LBracket,pos)	
		if(next==1)
			{
			string Item = content.extractNameBetweenSymbols(SymbolIdent,pos)
//result(" simple "+Item)
			Tgs.TagGroupSetTagAsString(Identificator,Item)
			//Always STRING NOTES even if it is a number
			}
		if(next==2)
			{
//result(" brackets ")		
			number BracketEnd
			content.findBracketUnit(pos,BracketEnd,LBracket,RBracket)

			//sub TagGroup
			TagGroup sTgs = newTagGroup()
			string sContent = content.mid(pos,BracketEnd-pos+1)
//result("\n#"+sContent+"#")

			//recurrent call
			sContent.ExtractAllNotes(sTgs,SymbolIdent,SymbolAssign,SymbolBreak,LBracket,RBracket)
			Tgs.TagGroupSetTagAsTagGroup(Identificator,sTgs)
					
			pos = BracketEnd
			}
			
		pos = content.find(SymbolBreak,pos)
		
		if(pos==(-1)) break
		}
	}
	
//replace a given symbol in a string with another one
string replaceSymbol(string content,string symbol,string replace)
{
	string corrected = content
	number length = len(content)
	number Replength  = len(replace)

	number pos
	while(pos!=(-1))
		{
		pos = corrected.find(symbol)
		if(pos!=(-1))
			{
			corrected = corrected.left(pos)+replace+corrected.right(length-pos-Replength)
	//result("\n"+pos+" "+s1+" "+" "+s2+" "+corrected)		
			}
		}
		
	return corrected	
	}
	
String VeloxEMDGetDataTypeName(Number dtype)
{
    if (dtype == 1)
        return "Int16"
    else if (dtype == 2)
        return "Float32"
    else if (dtype == 3)
        return "Complex64"
    else if (dtype == 6)
        return "UInt8"
    else if (dtype == 7)
        return "Int32"
    else if (dtype == 9)
        return "UInt8"
    else if (dtype == 10)
        return "UInt16"
    else if (dtype == 11)
        return "UInt32"
    else if (dtype == 12)
        return "Float64"
    else if (dtype == 12)
        return "Complex128"
    else if (dtype == 39)
        return "Int64"
    else if (dtype == 30)
        return "UInt64"
    else
        return "<Unknown>"
}

void VeloxEMDContentWalker(TagGroup content, TagGroup &names, TagGroup &infos)
{
// Walk through the hirachy of the HDF5 file and find 3D dataset (image)
    String type, name

    if (!TagGroupGetTagAsString(content, "Type", type) || \
		!TagGroupGetTagAsString(content, "Name", name))
        return;
	//result ("Name: "+name+" \n Type:" +type+"\n\n")
    if ((type == "DataSet")) {
        // If data type is not supported, no "DataType" tag exists, 
		// and the query fails
        Number dtype
        if (!TagGroupGetTagAsNumber(content, "DataType", dtype))
            return

        Number rank
        if (!TagGroupGetTagAsNumber(content, "Rank", rank) || rank < 0 || rank > 4)
            return          // DM only supports up to 4D

        // Create size string
        String size_text = ""
        // rank = 3 means the dataset is image datacube!
		if (rank == 3 ) { 
            TagGroupInsertTagAsString(names, -1, name)
			TagGroup size
            if (!TagGroupGetTagAsTagGroup(content, "Size", size))
                return

            Number n
            for (n = 0; n < rank; n++) {
                Number dim
                TagGroupGetIndexedTagAsLong(size, n, dim)
                if (n > 0)
                    size_text = size_text + "x" + dim
                else
                    size_text = "" + dim
            }
        }
        
        // Create info string
        String info_text = name.PathExtractBaseName(0) + " - " + \
			VeloxEMDGetDataTypeName(dtype) + "[" + size_text + "]"
		if (name.PathExtractBaseName(0) == "Data" && rank == 3)
			TagGroupInsertTagAsString(infos, -1, info_text)
    } else if (type == "Group") {
        TagGroup group_content
        if (!TagGroupGetTagAsTagGroup(content, "Contents", group_content))
            return

        Number num = TagGroupCountTags(group_content)
        Number n
        for (n = 0; n < num; n++) {
            TagGroup child
            if (TagGroupGetIndexedTagAsTagGroup(group_content, n, child))
                VeloxEMDContentWalker(child, names, infos)
        }
    }
}

number VeloxSetScaleInNM(image &imgout, number &xstep, number &ystep, string &CalString)
{
	if(CalString=="m")
	{
		xstep*=(10**9)  
		ystep*=(10**9)  
	}
	else if(CalString=="�m")
	{
		xstep*=(10**3)  
		ystep*=(10**3)  
	}
	else if(CalString=="nm")
	{
	}
	else if(CalString=="pm")
	{
		xstep/=(10**3)  
		ystep/=(10**3)  
	}
	else
	{
		return(0)
	}

	CalString="nm"
	imgout.setscale(xstep,ystep)
	imgout.setunitstring(CalString)
	//result(CalString+"\n")
	//result(xstep+";"+ystep+"\n")
	return(1)
}

Image VeloxEMDGetOneImage(String filename, String name)
{
	// "filename" is OS File Name, name is the HDF5 hirachy name
    String path = name.PathExtractDirectory(0)
    String base = filename.PathExtractBaseName(0)
    //result("DataName: "+ base +"\nPathName:"+path+"\n")  //debug

	// Read the image data from $path\Data
	Image array := h5_read_dataset(filename, path+"Data")
	Number dim1, dim2, dim3
	array.Get3DSize(dim1, dim2, dim3)
	Image Img := array.slice3(0,0,0, 1,dim2,1, 2,dim3,1, 0,dim1,1).ImageClone()
	//Image img = imageclone(imgRE)
	
	// Read the metadata from $path\Metadata
	 
	Image MetaImg := filename.h5_read_dataset(path+"Metadata")
	// For image stack, only the metadata from the first slice is used
	Number metad1, metad2
	MetaImg.GetSize(metad1, metad2)
	Image MetaImg2 := MetaImg.slice2(0,0,0,0,1,1,1,metad2,1)
	String MetadataStr = MetaImg2.img2str()
	// this is needed because '[' and ']' symbols are misinterpreted 
	// in DigitalMicrograph tag structure
	MetadataStr = replaceSymbol(MetadataStr,"[","(")
	MetadataStr = replaceSymbol(MetadataStr,"]",")")
	//result(metadatastr)
	// Write metadata string to image tag and return a TagGroup object
	TagGroup MD = newTagGroup()
	MetadataStr.ExtractAllNotes(MD, "\""	,   ":"  ,    ","  ,  "{"   ,     "}")
	//MetaTg.TagGroupOpenBrowserWindow(0)	
	//MD.TagGroupopenBrowserwindow("Metadata",0)
	Img.ImageGetTagGroup().TagGroupCopyTagsFrom(MD)
	 
	// Get pixel size and set correct calibration
	String UnitXStr, UnitYStr	
	Number PixelSizeX, PixelSizeY
	if(!img.GetStringNote("BinaryResult:PixelUnitX", UnitXStr)) UnitXStr=""
	if(!img.GetStringNote("BinaryResult:PixelUnitX", UnitYStr)) UnitYStr=""
	if(!img.GetNumberNote("BinaryResult:PixelSize:width", \
		PixelSizeX)) PixelSizeX=0
	if(!img.GetNumberNote("BinaryResult:PixelSize:height",\
		PixelSizeY)) PixelSizeY=0
	if(UnitXStr!="" && PixelSizeX!=0 && PixelSizeY!=0)
		VeloxSetScaleInNM(Img, PixelSizeX, PixelSizeY, UnitXStr)
	// Set name using the name of detector
	String ImgName
	if(!img.GetStringNote("BinaryResult:Detector", ImgName)) ImgName=""
	img.SetName(base+"_"+ImgName)

	Return Img
}

Void Main(String filename)
{
	// Open file
    if(!h5_is_file(filename)) {
        OkDialog("Error opening file " + filename + ".\nNot a HDF5-type file.\n")
        exit(0)
    }

    // Scan file
    TagGroup content = h5_info(filename)
    TagGroup names = NewTagList()
    TagGroup infos = NewTagList()
    VeloxEMDContentWalker(content, names, infos)
	//names.TagGroupOpenBrowserWindow(0)  //for debug
	//infos.TagGroupOpenBrowserWindow(0)
	
	Image VeloxImg
	String name, DetName
	Number num = TagGroupCountTags(infos)
	//result ("Number of image dataset:"+num+"\n")
    if (num == 0) {
        OkDialog("No supported datasets in file " + filename + ".\n")
        exit(-1)
    } else if (num > 0) {
        for (number n = 0; n < num; n++) {
            TagGroupGetIndexedTagAsString(names, n, name)
            //result ("Get image from path:"+ name +"\n")
            VeloxImg := VeloxEMDGetOneImage(filename, name)
            //VeloxImg.showimage()
            if(!VeloxImg.GetStringNote("BinaryResult:Detector", \
				DetName)) DetName="NAN"
			VeloxImg.saveasgatan(filename.PathExtractDirectory(0)+ \
				filename.PathExtractFileName(0)+"_"+DetName)
			
        }
	}
}

/*
//============================= Main ==========================
// Scope needed to avoid memory leaks
{
	String filename
	if (!OpenDialog(Null, "Select Velox file", "*.emd", filename)) exit(0)
	Main(filename)
} */

//====================== Main Batch processing on folder ===================
// Scope needed to avoid memory leaks
{
	String filename, Dir, DetName
	If (!GetDirectoryDialog("Select Velox .emd data folder", \
	GetApplicationDirectory(2,0), Dir)) Exit(0)
	TagGroup fileList = Dir.CreateFolderList(0).FilterFolderList("","","emd",0)
	For(number i=0; i<fileList.TagGroupCountTags(); i++)
	{
		fileList.TagGroupGetIndexedTagAsString(i,filename)
		result ("\nWorking on: "+ filename)
		main(filename)

	}
}
