# Supplementary material for: Seeing structural evolution of organic molecular nano-crystallites using 4D scanning confocal electron diffraction (4D-SCED)
Source: Nat Commun. 2022 May 25;13:2911. doi: 10.1038/s41467-022-30413-5 (PMC9132979; doi:10.1038/s41467-022-30413-5)
Supplement: Supplementary file 3 — Source Data and Code [file 41467_2022_30413_MOESM3_ESM.zip › code/Jupyter Notbook/color-maps.ipynb]

# %% [code]
import hyperspy.api as hs
import numpy as np
import matplotlib.pyplot as plt
from matplotlib.colors import hsv_to_rgb
%matplotlib qt

# %% [code]
def Complex2HSV(z, rmin=0, rmax=1, hue_start=0):
    # get amplidude of z and limit to [rmin, rmax]
    amp = np.abs(z)
    amp = np.where(amp < rmin, rmin, amp)
    amp = np.where(amp > rmax, rmax, amp)
    ph = np.angle(z, deg=1) + hue_start     
    h = (ph % 360) / 360
    s = 0.85 * np.ones_like(h)
    v = (amp -rmin) / (rmax - rmin)
    return hsv_to_rgb(np.dstack((h,s,v)))

# %% [code]
x = np.arange(0,250,1)
y = np.arange(0,250,1)
X,Y = np.meshgrid(x,y)

# %% [code]
s = hs.load('OM-edge-180.dm4')
# s0 = np.where(np.abs(s.data)<0.1*np.mean(np.abs(s.data)), 0, s.data) 
# used to crop low intensity data points
s0 = s
s1 = np.abs(s0.data)**1.2*np.exp(1j* (np.angle(s0.data)/2 + 0.0*np.pi) ) 
# angle/2 is used to account for the equal direction in opposite side
# +0.5 pi is used to account for the magnetic rotation of 90 degree when the GIF camera is used to acquire the patterns

x = np.arange(0,180,1)
y = np.arange(0,180,1)
X,Y = np.meshgrid(x,y)

fig, ax = plt.subplots(figsize=(12,12))
quiveropts = dict(cmap='hsv', pivot='middle', units='width', 
                  headaxislength=4.5, headwidth=1, headlength=0, 
                  width=0.001, minlength=0)
ax.quiver(X,Y, np.real(s1.data), np.imag(s1.data), np.angle(s1.data), **quiveropts)
ax.imshow(Complex2HSV(s0.data,0,5,hue_start=180))
plt.axis('off')
plt.tight_layout()
plt.savefig('edge_on_map_180.jpg',dpi=300)

# %% [markdown]
### Plot the face-on domains

# %% [code]
f = hs.load('OM-face-log.dm4')

#f0 = np.where(np.abs(f.data)<0.7*np.mean(np.abs(f.data)), 0, f.data) 
# used to crop low intensity data points
f0 = f
f1 = np.abs(f0.data)**0.5*np.exp(1j* (np.angle(f0.data)/2 + 0.0*np.pi) ) 
# magnitude normalized to [0,1]
# angle/2 is used to account for the equal direction in opposite side
# +0.5 pi is used to account for the magnetic rotation of 90 degree when the GIF camera is used to acquire the patterns

fig, ax = plt.subplots(figsize=(12,12))
quiveropts = dict(cmap='hsv', pivot='middle', 
                  headaxislength=4.5, headwidth=1, headlength=0, 
                  width=0.006, scale=400,
                  minlength=0)
#ax.quiver(X,Y, np.real(f1.data), np.imag(f1.data), np.angle(f1.data), **quiveropts)
ax.imshow(Complex2HSV(f0.data,0,1,hue_start=180))
plt.axis('off')
plt.tight_layout()
plt.savefig('face_on_map.jpg',dpi=300)

# %% [code]
s = hs.load('OM-edge-180.dm4')
# s0 = np.where(np.abs(s.data)<0.1*np.mean(np.abs(s.data)), 0, s.data) 
# used to crop low intensity data points
s0 = s
s1 = np.abs(s0.data)**1.2*np.exp(1j* (np.angle(s0.data)/2 + 0.0*np.pi) ) 
# angle/2 is used to account for the equal direction in opposite side
# +0.5 pi is used to account for the magnetic rotation of 90 degree when the GIF camera is used to acquire the patterns

x = np.arange(0,180,1)
y = np.arange(0,180,1)
X,Y = np.meshgrid(x,y)

fig, ax = plt.subplots(figsize=(12,12))

# data of face-on for overlapping plot
f = hs.load('OM-face-log-180.dm4')
fx = np.abs(f.data)**2.5
ax.imshow(fx)

quiveropts = dict(cmap='hsv', pivot='middle', units='width', 
                  headaxislength=4.5, headwidth=1, headlength=0, 
                  width=0.001, minlength=0)
ax.quiver(X,Y, np.real(s1.data), np.imag(s1.data), np.angle(s1.data), **quiveropts)
#ax.imshow(Complex2HSV(s0.data,0,5,hue_start=180))
plt.axis('off')
plt.tight_layout()
plt.savefig('edge_face_180.jpg',dpi=300)

# %% [code]
s = hs.load('OM-edge.dm4')
# s0 = np.where(np.abs(s.data)<0.1*np.mean(np.abs(s.data)), 0, s.data) 
# used to crop low intensity data points
s0 = s
s1 = np.abs(s0.data)**1.2*np.exp(1j* (np.angle(s0.data)/2 + 0.0*np.pi) ) 
# angle/2 is used to account for the equal direction in opposite side
# +0.5 pi is used to account for the magnetic rotation of 90 degree when the GIF camera is used to acquire the patterns

x = np.arange(0,250,1)
y = np.arange(0,250,1)
X,Y = np.meshgrid(x,y)

fig, ax = plt.subplots(figsize=(12,12))

# data of face-on for overlapping plot
f = hs.load('OM-face-log.dm4')
fx = np.abs(f.data)**2.5
ax.imshow(fx)

quiveropts = dict(cmap='hsv', pivot='middle', units='width', 
                  headaxislength=4.5, headwidth=1, headlength=0, 
                  width=0.001, minlength=0)
ax.quiver(X,Y, np.real(s1.data), np.imag(s1.data), np.angle(s1.data), **quiveropts)
#ax.imshow(Complex2HSV(s0.data,0,5,hue_start=180))
plt.axis('off')
plt.tight_layout()
plt.savefig('edge_face_map.jpg',dpi=300)

# %% [code]
# stack is the stack of images, edge is plane projected single image of complex numbers
# face is the face-on map single image
stack = hs.load('OMap_Stack_ThresMeanFactor=1.5.dm4')
edge = hs.load('OM-edge.dm4')
face = hs.load('OM-face-log.dm4')
# power to the magnitude for contrast adjustment
fx = np.abs(face.data)**2.5

# define grid for quiver plot
x = np.arange(0,stack.data.shape[1],1)
y = np.arange(0,stack.data.shape[2],1)
X,Y = np.meshgrid(x,y)

# initialize figure size, draw black bkg, then the face-on gray level map
fig, ax = plt.subplots(figsize=(12,12))
ax.imshow(Complex2HSV(edge.data,0,5,hue_start=180))
ax.imshow(fx)


for index, s in enumerate(stack):
    # s0 = np.where(np.abs(s.data)<0.1*np.mean(np.abs(s.data)), 0.1, s.data) 
    # used to crop low intensity data points, but alreay processed in DM
    s0 = s
    s1 = np.abs(s0.data)**1.2 *np.exp(1j* (np.angle(s0.data)/2 + 0.0*np.pi) ) 
    # angle/2 is used to account for the equal direction in opposite side
    # power of magnitude is to enhance contrast
    # +0.5 pi is used to account for the magnetic rotation of 90 degree when the GIF camera is used to acquire the patterns
    angle_color = hsv_to_rgb((index/stack.data.shape[0], 1,0.8))
    # print(angle_color) # for debug
    quiveropts = dict(pivot='middle', color = angle_color, units='width',
                  headaxislength=1, headwidth=1, headlength=0, scale = 10,
                  width= 0.20/stack.data.shape[1], minlength=0)
    ax.quiver(X,Y, np.real(s1.data), np.imag(s1.data), **quiveropts)

plt.axis('off')
plt.tight_layout()
plt.savefig('EdgeStack_face_map_overlapping.jpg',dpi=300)

# %% [code]
